# Supplementary material for: 2-{2-[(2,6-Dichloro­phen­yl)amino]­phen­yl}ethanol
Source: Acta Crystallogr Sect E Struct Rep Online. 2011 Jan 8;67(Pt 2):o273. doi: 10.1107/S1600536810054590 (PMC3051747; doi:10.1107/S1600536810054590)
Supplement: Supplementary file 1 [file e-67-0o273-sup1.cif]

##############################################################################
###                                                                        ###
###        Electronic paper (Acta Crystallographica Section E)             ###
###                                                                        ###
##############################################################################
#                                                                            #
# This CIF contains the data in a paper accepted for publication in Acta     #
# Crystallographica Section E. It conforms to the requirements of Notes      #
# for Authors for Section E, and has been peer reviewed under the auspices   #
# of the IUCr Commission on Journals.                                        #
#                                                                            #
# Full details of the Crystallographic Information File format               #
# are given in the paper "The Crystallographic Information File (CIF):       #
# a New Standard Archive File for Crystallography" by S. R. Hall, F. H.      #
# Allen and I. D. Brown [Acta Cryst. (1991), A47, 655-685].                  #
#                                                                            #
# The current version of the core CIF dictionary is obtainable from          #
# ftp://ftp.iucr.org/pub/cif_core.dic. The current version number is 2.4.    #
#                                                                            #
# Software is freely available for graphical display of the structure(s) in  #
# this CIF.  For information consult the CIF home page http://www.iucr.org/  #
# cif/home.html                                                              #
#                                                                            #
# This file may be used for bona fide research purposes within the           #
# scientific community so long as proper attribution is given to the journal # 
# article from which it was obtained.                                        #
#                                                                            #
##############################################################################
                                             
data_global
_audit_creation_method     ?
_journal_date_recd_electronic     2010-12-26
_journal_date_accepted     2010-12-28
_journal_name_full     'Acta Crystallographica, Section E'
_journal_year     2011
_journal_volume     67
_journal_issue      2
_journal_page_first     o273
_journal_page_last     o273
_journal_paper_category     QO
_journal_coeditor_code     BQ2270
_publ_contact_author
;
Muhammad Nawaz Tahir
University of Sargodha
Department of Physics
Sargodha
Pakistan
;
_publ_contact_author_email     'dmntahir_uos@yahoo.com'
_publ_contact_author_fax     '0092 48 32 22 121'
_publ_contact_author_phone     '0092 48 92 30 914'
_publ_section_title
;
2-{2-[(2,6-Dichlorophenyl)amino]phenyl}ethanol
;
loop_
    _publ_author_name
    _publ_author_address
    'Nasirullah'
;
Institute of Chemical Sciences
University of Peshawar
Peshawar
Pakistan
;
    'Ul Islam, Nazar'
;
Institute of Chemical Sciences
University of Peshawar
Peshawar
Pakistan
;
    'Tahir, M. Nawaz'
;
Department of Physics
University of Sargodha
Sargodha
Pakistan
;
    'Ikhtiar Khan'
;
Institute of Chemical Sciences
University of Peshawar
Peshawar
Pakistan
;
data_I
_audit_creation_method     SHELXL-97
_chemical_name_systematic
;
2-{2-[(2,6-Dichlorophenyl)amino]phenyl}ethanol
;
_chemical_name_common     ?
_chemical_formula_moiety     'C14 H13 Cl2 N O'
_chemical_formula_sum     'C14 H13 Cl2 N O'
_chemical_formula_iupac     'C14 H13 Cl2 N O'
_chemical_formula_weight     282.15
_symmetry_cell_setting     monoclinic
_symmetry_space_group_name_H-M     'P 21/c'
_symmetry_space_group_name_Hall     '-P 2ybc'
loop_
    _symmetry_equiv_pos_site_id
    _symmetry_equiv_pos_as_xyz
    1 x,y,z
    2 -x,1/2+y,1/2-z
    3 -x,-y,-z
    4 x,1/2-y,1/2+z
_cell_length_a     8.3521(3)
_cell_length_b     15.0986(5)
_cell_length_c     10.9225(5)
_cell_angle_alpha     90
_cell_angle_beta     107.1800(10)
_cell_angle_gamma     90
_cell_volume     1315.93(9)
_cell_formula_units_Z     4
_cell_measurement_reflns_used     2029
_cell_measurement_theta_min     2.37
_cell_measurement_theta_max     25.25
_cell_measurement_temperature     296(2)
_exptl_crystal_description     needle
_exptl_crystal_colour     'light yellow'
_exptl_crystal_size_max     0.28
_exptl_crystal_size_mid     0.18
_exptl_crystal_size_min     0.14
_exptl_crystal_density_diffrn     1.424
_exptl_crystal_density_meas     ?
_exptl_crystal_density_method     'not measured'
_exptl_crystal_F_000     584
_exptl_absorpt_coefficient_mu     0.479
_exptl_absorpt_correction_type     multi-scan
_exptl_absorpt_process_details     '(SADABS; Bruker, 2005)'
_exptl_absorpt_correction_T_min     0.903
_exptl_absorpt_correction_T_max     0.934
_exptl_special_details
;
;
_diffrn_ambient_temperature     296(2)
_diffrn_radiation_type     MoK\a
_diffrn_radiation_wavelength     0.71073
_diffrn_radiation_source     'fine-focus sealed tube'
_diffrn_radiation_monochromator     graphite
_diffrn_measurement_device_type     'Bruker Kappa APEXII CCD'
_diffrn_measurement_method     \w
_diffrn_detector_area_resol_mean     8.10
_diffrn_reflns_number     9878
_diffrn_reflns_av_R_equivalents     0.0218
_diffrn_reflns_av_sigmaI/netI     0.0190
_diffrn_reflns_theta_min     2.37
_diffrn_reflns_theta_max     25.25
_diffrn_reflns_theta_full     25.25
_diffrn_measured_fraction_theta_max     0.988
_diffrn_measured_fraction_theta_full     0.988
_diffrn_reflns_limit_h_min     -10
_diffrn_reflns_limit_h_max     9
_diffrn_reflns_limit_k_min     -18
_diffrn_reflns_limit_k_max     18
_diffrn_reflns_limit_l_min     -13
_diffrn_reflns_limit_l_max     11
_diffrn_standards_number     0
_diffrn_standards_interval_count     ?
_diffrn_standards_interval_time     ?
_diffrn_standards_decay_%     ?
_refine_special_details
;
Refinement of <i>F</i>^2^ against ALL reflections. The weighted <i>R</i>-factor
<i>wR</i> and goodness of fit <i>S</i> are based on <i>F</i>^2^, conventional
<i>R</i>-factors <i>R</i> are based on <i>F</i>, with <i>F</i> set to zero for
negative <i>F</i>^2^. The threshold expression of <i>F</i>^2^ >
\s(<i>F</i>^2^) is used only for calculating <i>R</i>-factors(gt) <i>etc</i>.
and is not relevant to the choice of reflections for refinement.
<i>R</i>-factors based on <i>F</i>^2^ are statistically about twice as large
as those based on <i>F</i>, and <i>R</i>- factors based on ALL data will be
even larger.
;
_reflns_number_total     2348
_reflns_number_gt     2029
_reflns_threshold_expression     I>2\s(I)
_refine_ls_structure_factor_coef     Fsqd
_refine_ls_matrix_type     full
_refine_ls_R_factor_all     0.0376
_refine_ls_R_factor_gt     0.0312
_refine_ls_wR_factor_gt     0.0768
_refine_ls_wR_factor_ref     0.0824
_refine_ls_goodness_of_fit_ref     1.056
_refine_ls_restrained_S_all     1.056
_refine_ls_number_reflns     2348
_refine_ls_number_parameters     167
_refine_ls_number_restraints     0
_refine_ls_hydrogen_treatment     refall
_refine_ls_weighting_scheme     calc
_refine_ls_weighting_details
         'calc w=1/[\s^2^(Fo^2^)+(0.0334P)^2^+0.5100P] where P=(Fo^2^+2Fc^2^)/3'
_atom_sites_solution_hydrogens     geom
_atom_sites_solution_primary     direct
_atom_sites_solution_secondary     difmap
_refine_ls_shift/su_max     0.000
_refine_ls_shift/su_mean     0.000
_refine_diff_density_max     0.303
_refine_diff_density_min     -0.301
loop_
    _atom_type_symbol
    _atom_type_description
    _atom_type_scat_dispersion_real
    _atom_type_scat_dispersion_imag
    _atom_type_scat_source
    'C' 'C' 0.0033 0.0016
                         'International Tables Vol C Tables 4.2.6.8 and 6.1.1.4'
    'H' 'H' 0.0000 0.0000
                         'International Tables Vol C Tables 4.2.6.8 and 6.1.1.4'
    'N' 'N' 0.0061 0.0033
                         'International Tables Vol C Tables 4.2.6.8 and 6.1.1.4'
    'O' 'O' 0.0106 0.0060
                         'International Tables Vol C Tables 4.2.6.8 and 6.1.1.4'
    'Cl' 'Cl' 0.1484 0.1585
                         'International Tables Vol C Tables 4.2.6.8 and 6.1.1.4'
_computing_data_collection     'APEX2 (Bruker, 2009)'
_computing_cell_refinement     'SAINT (Bruker, 2009)'
_computing_data_reduction     'SAINT (Bruker, 2009)'
_computing_structure_solution     'SHELXS97 (Sheldrick, 2008)'
_computing_structure_refinement     'SHELXL97 (Sheldrick, 2008)'
_computing_molecular_graphics
                  'ORTEP-3 for Windows (Farrugia, 1997) and PLATON (Spek, 2009)'
_computing_publication_material
                                'WinGX (Farrugia, 1999) and PLATON (Spek, 2009)'
loop_
    _atom_site_type_symbol
    _atom_site_label
    _atom_site_fract_x
    _atom_site_fract_y
    _atom_site_fract_z
    _atom_site_U_iso_or_equiv
    _atom_site_thermal_displace_type
    _atom_site_calc_flag
    _atom_site_refinement_flags
    _atom_site_occupancy
    Cl Cl1 0.75713(7) -0.13208(3) 0.78183(5) 0.0643(2) Uani . . 1.000
    Cl Cl2 1.11847(6) 0.17019(3) 0.84323(5) 0.0563(2) Uani . . 1.000
    O O1 0.45224(19) 0.01954(11) 0.67674(19) 0.0809(6) Uani . . 1.000
    N N1 0.80367(17) 0.06112(10) 0.74340(13) 0.0391(4) Uani . . 1.000
    C C1 0.94805(19) 0.01500(11) 0.81022(15) 0.0363(5) Uani . . 1.000
    C C2 0.9460(2) -0.07553(11) 0.83623(16) 0.0426(5) Uani . . 1.000
    C C3 1.0862(3) -0.12212(13) 0.90315(18) 0.0533(7) Uani . . 1.000
    C C4 1.2364(3) -0.07878(14) 0.9456(2) 0.0586(7) Uani . . 1.000
    C C5 1.2460(2) 0.01071(14) 0.92471(19) 0.0540(7) Uani . . 1.000
    C C6 1.1029(2) 0.05691(11) 0.85975(16) 0.0415(5) Uani . . 1.000
    C C7 0.78660(18) 0.10202(10) 0.62459(14) 0.0322(4) Uani . . 1.000
    C C8 0.90748(19) 0.09185(10) 0.56114(16) 0.0373(5) Uani . . 1.000
    C C9 0.8907(2) 0.13202(11) 0.44481(17) 0.0438(6) Uani . . 1.000
    C C10 0.7518(2) 0.18261(12) 0.38800(17) 0.0476(6) Uani . . 1.000
    C C11 0.6306(2) 0.19269(11) 0.44974(17) 0.0428(5) Uani . . 1.000
    C C12 0.64417(18) 0.15399(10) 0.56786(16) 0.0353(5) Uani . . 1.000
    C C13 0.5069(2) 0.16759(12) 0.62982(19) 0.0469(6) Uani . . 1.000
    C C14 0.3779(2) 0.09453(15) 0.6051(2) 0.0599(7) Uani . . 1.000
    H H1 0.719(2) 0.0399(12) 0.7492(18) 0.0469 Uiso . . 1.000
    H H1A 0.39115 -0.02359 0.65344 0.0971 Uiso . . 1.000
    H H3 1.07894 -0.18223 0.91928 0.0639 Uiso . . 1.000
    H H4 1.33248 -0.10997 0.98888 0.0703 Uiso . . 1.000
    H H5 1.34815 0.04001 0.95408 0.0648 Uiso . . 1.000
    H H8 1.00146 0.05723 0.59803 0.0448 Uiso . . 1.000
    H H9 0.97366 0.12489 0.40455 0.0525 Uiso . . 1.000
    H H10 0.73968 0.20961 0.30925 0.0571 Uiso . . 1.000
    H H11 0.53635 0.22662 0.41086 0.0514 Uiso . . 1.000
    H H13A 0.45039 0.22296 0.59905 0.0562 Uiso . . 1.000
    H H13B 0.55757 0.17322 0.72162 0.0562 Uiso . . 1.000
    H H14A 0.28150 0.11344 0.63079 0.0719 Uiso . . 1.000
    H H14B 0.34044 0.08021 0.51453 0.0719 Uiso . . 1.000
loop_
    _atom_site_aniso_label
    _atom_site_aniso_U_11
    _atom_site_aniso_U_22
    _atom_site_aniso_U_33
    _atom_site_aniso_U_12
    _atom_site_aniso_U_13
    _atom_site_aniso_U_23
    Cl1 0.0701(3) 0.0482(3) 0.0678(3) -0.0170(2) 0.0101(3) -0.0019(2)
    Cl2 0.0524(3) 0.0452(3) 0.0661(3) -0.0084(2) 0.0096(2) 0.0026(2)
    O1 0.0531(9) 0.0673(10) 0.1199(14) -0.0221(7) 0.0219(9) 0.0031(10)
    N1 0.0316(7) 0.0469(8) 0.0403(8) 0.0002(6) 0.0131(6) 0.0060(6)
    C1 0.0394(9) 0.0411(9) 0.0301(8) 0.0027(7) 0.0130(7) 0.0022(7)
    C2 0.0513(10) 0.0418(9) 0.0355(9) -0.0022(8) 0.0142(7) 0.0006(7)
    C3 0.0689(13) 0.0453(10) 0.0473(11) 0.0117(9) 0.0197(9) 0.0107(8)
    C4 0.0536(12) 0.0628(13) 0.0569(12) 0.0191(10) 0.0126(9) 0.0153(10)
    C5 0.0389(10) 0.0667(13) 0.0536(11) 0.0038(9) 0.0093(8) 0.0069(9)
    C6 0.0417(9) 0.0442(9) 0.0392(9) 0.0014(7) 0.0127(7) 0.0045(7)
    C7 0.0313(8) 0.0298(7) 0.0341(8) -0.0033(6) 0.0077(6) -0.0027(6)
    C8 0.0339(8) 0.0381(8) 0.0400(9) 0.0042(7) 0.0111(7) 0.0026(7)
    C9 0.0457(10) 0.0464(10) 0.0428(10) 0.0006(7) 0.0187(8) 0.0036(8)
    C10 0.0531(10) 0.0468(10) 0.0400(10) 0.0006(8) 0.0094(8) 0.0096(8)
    C11 0.0373(9) 0.0352(8) 0.0480(10) 0.0024(7) 0.0002(7) 0.0022(7)
    C12 0.0301(8) 0.0308(8) 0.0425(9) -0.0019(6) 0.0067(7) -0.0071(7)
    C13 0.0359(9) 0.0479(10) 0.0569(11) 0.0038(7) 0.0139(8) -0.0110(8)
    C14 0.0332(9) 0.0786(14) 0.0688(13) -0.0077(9) 0.0163(9) -0.0147(11)
_geom_special_details
;
Bond distances, angles <i>etc</i>. have been calculated using the rounded
fractional coordinates. All su's are estimated from the variances of the
(full) variance-covariance matrix. The cell e.s.d.'s are taken into account in
the estimation of distances, angles and torsion angles
;
loop_
    _geom_bond_atom_site_label_1
    _geom_bond_atom_site_label_2
    _geom_bond_site_symmetry_1
    _geom_bond_site_symmetry_2
    _geom_bond_distance
    _geom_bond_publ_flag
    Cl1 C2 . . 1.7369(18) no
    Cl2 C6 . . 1.7288(17) no
    O1 C14 . . 1.412(3) no
    O1 H1A . . 0.8200 no
    N1 C1 . . 1.397(2) no
    N1 C7 . . 1.406(2) no
    N1 H1 . . 0.796(18) no
    C1 C2 . . 1.397(2) no
    C1 C6 . . 1.397(2) no
    C2 C3 . . 1.377(3) no
    C3 C4 . . 1.369(3) no
    C4 C5 . . 1.377(3) no
    C5 C6 . . 1.385(3) no
    C7 C8 . . 1.392(2) no
    C7 C12 . . 1.407(2) no
    C8 C9 . . 1.377(2) no
    C9 C10 . . 1.374(2) no
    C10 C11 . . 1.381(2) no
    C11 C12 . . 1.390(2) no
    C12 C13 . . 1.508(2) no
    C13 C14 . . 1.510(3) no
    C3 H3 . . 0.9300 no
    C4 H4 . . 0.9300 no
    C5 H5 . . 0.9300 no
    C8 H8 . . 0.9300 no
    C9 H9 . . 0.9300 no
    C10 H10 . . 0.9300 no
    C11 H11 . . 0.9300 no
    C13 H13A . . 0.9700 no
    C13 H13B . . 0.9700 no
    C14 H14A . . 0.9700 no
    C14 H14B . . 0.9700 no
loop_
    _geom_angle_atom_site_label_1
    _geom_angle_atom_site_label_2
    _geom_angle_atom_site_label_3
    _geom_angle_site_symmetry_1
    _geom_angle_site_symmetry_2
    _geom_angle_site_symmetry_3
    _geom_angle
    _geom_angle_publ_flag
    C14 O1 H1A . . . 109.00 no
    C1 N1 C7 . . . 122.53(14) no
    C1 N1 H1 . . . 114.1(13) no
    C7 N1 H1 . . . 113.6(14) no
    N1 C1 C2 . . . 122.23(15) no
    N1 C1 C6 . . . 122.27(15) no
    C2 C1 C6 . . . 115.46(15) no
    C1 C2 C3 . . . 123.25(17) no
    Cl1 C2 C1 . . . 118.41(13) no
    Cl1 C2 C3 . . . 118.34(14) no
    C2 C3 C4 . . . 119.10(18) no
    C3 C4 C5 . . . 120.4(2) no
    C4 C5 C6 . . . 119.71(18) no
    C1 C6 C5 . . . 122.03(16) no
    Cl2 C6 C1 . . . 119.81(13) no
    Cl2 C6 C5 . . . 118.15(14) no
    N1 C7 C12 . . . 119.57(14) no
    N1 C7 C8 . . . 121.37(14) no
    C8 C7 C12 . . . 119.06(14) no
    C7 C8 C9 . . . 121.32(15) no
    C8 C9 C10 . . . 120.24(16) no
    C9 C10 C11 . . . 118.92(16) no
    C10 C11 C12 . . . 122.44(16) no
    C7 C12 C13 . . . 122.31(15) no
    C7 C12 C11 . . . 118.02(15) no
    C11 C12 C13 . . . 119.67(15) no
    C12 C13 C14 . . . 114.67(15) no
    O1 C14 C13 . . . 108.25(16) no
    C2 C3 H3 . . . 120.00 no
    C4 C3 H3 . . . 120.00 no
    C3 C4 H4 . . . 120.00 no
    C5 C4 H4 . . . 120.00 no
    C4 C5 H5 . . . 120.00 no
    C6 C5 H5 . . . 120.00 no
    C7 C8 H8 . . . 119.00 no
    C9 C8 H8 . . . 119.00 no
    C8 C9 H9 . . . 120.00 no
    C10 C9 H9 . . . 120.00 no
    C9 C10 H10 . . . 121.00 no
    C11 C10 H10 . . . 121.00 no
    C10 C11 H11 . . . 119.00 no
    C12 C11 H11 . . . 119.00 no
    C12 C13 H13A . . . 109.00 no
    C12 C13 H13B . . . 109.00 no
    C14 C13 H13A . . . 109.00 no
    C14 C13 H13B . . . 109.00 no
    H13A C13 H13B . . . 108.00 no
    O1 C14 H14A . . . 110.00 no
    O1 C14 H14B . . . 110.00 no
    C13 C14 H14A . . . 110.00 no
    C13 C14 H14B . . . 110.00 no
    H14A C14 H14B . . . 108.00 no
loop_
    _geom_torsion_atom_site_label_1
    _geom_torsion_atom_site_label_2
    _geom_torsion_atom_site_label_3
    _geom_torsion_atom_site_label_4
    _geom_torsion_site_symmetry_1
    _geom_torsion_site_symmetry_2
    _geom_torsion_site_symmetry_3
    _geom_torsion_site_symmetry_4
    _geom_torsion
    _geom_torsion_publ_flag
    C7 N1 C1 C2 . . . . -117.26(18) no
    C7 N1 C1 C6 . . . . 65.2(2) no
    C1 N1 C7 C8 . . . . 6.0(2) no
    C1 N1 C7 C12 . . . . -174.38(15) no
    N1 C1 C2 Cl1 . . . . 0.6(2) no
    N1 C1 C2 C3 . . . . -179.22(17) no
    C6 C1 C2 Cl1 . . . . 178.28(12) no
    C6 C1 C2 C3 . . . . -1.5(3) no
    N1 C1 C6 Cl2 . . . . 2.0(2) no
    N1 C1 C6 C5 . . . . -179.29(16) no
    C2 C1 C6 Cl2 . . . . -175.70(13) no
    C2 C1 C6 C5 . . . . 3.0(2) no
    Cl1 C2 C3 C4 . . . . 179.35(16) no
    C1 C2 C3 C4 . . . . -0.8(3) no
    C2 C3 C4 C5 . . . . 1.8(3) no
    C3 C4 C5 C6 . . . . -0.4(3) no
    C4 C5 C6 Cl2 . . . . 176.57(16) no
    C4 C5 C6 C1 . . . . -2.2(3) no
    N1 C7 C8 C9 . . . . -179.93(15) no
    C12 C7 C8 C9 . . . . 0.4(2) no
    N1 C7 C12 C11 . . . . -179.35(15) no
    N1 C7 C12 C13 . . . . -0.2(2) no
    C8 C7 C12 C11 . . . . 0.3(2) no
    C8 C7 C12 C13 . . . . 179.44(15) no
    C7 C8 C9 C10 . . . . -0.8(3) no
    C8 C9 C10 C11 . . . . 0.3(3) no
    C9 C10 C11 C12 . . . . 0.4(3) no
    C10 C11 C12 C7 . . . . -0.7(2) no
    C10 C11 C12 C13 . . . . -179.89(16) no
    C7 C12 C13 C14 . . . . -83.6(2) no
    C11 C12 C13 C14 . . . . 95.6(2) no
    C12 C13 C14 O1 . . . . 72.5(2) no
loop_
    _geom_hbond_atom_site_label_D
    _geom_hbond_atom_site_label_H
    _geom_hbond_atom_site_label_A
    _geom_hbond_site_symmetry_A
    _geom_hbond_distance_DH
    _geom_hbond_distance_HA
    _geom_hbond_distance_DA
    _geom_hbond_angle_DHA
    _geom_hbond_publ_flag
    N1 H1 Cl1 . 0.796(18) 2.628(18) 2.9888(16) 109.5(15) yes
    N1 H1 O1 . 0.796(18) 2.155(18) 2.877(2) 151.0(18) yes
    O1 H1A Cg1 3_656 0.82 2.58 3.3465(19) 156 yes
    C3 H3 Cg1 2_746 0.93 2.95 3.791(2) 152 yes
