# Supplementary material for: 2-{2-[(2,6-Dichloro­phen­yl)amino]­phen­yl}ethanol
Source: Acta Crystallogr Sect E Struct Rep Online. 2011 Jan 8;67(Pt 2):o273. doi: 10.1107/S1600536810054590 (PMC3051747; doi:10.1107/S1600536810054590)
Supplement: Supplementary file 2 [file e-67-0o273-Isup2.hkl]

#
# h,k,l, Fc-squared, Fo-squared, sigma(Fo-squared) and status flag
#
data_I
_shelx_title ' N21_0m in P2(1)/c'
_shelx_refln_list_code          4
_shelx_F_calc_maximum       89.70
_exptl_crystal_F_000       584.00
_reflns_d_resolution_high  0.8331
 
loop_
 _symmetry_equiv_pos_as_xyz
 'x, y, z'
 '-x, y+1/2, -z+1/2'
 '-x, -y, -z'
 'x, -y-1/2, z-1/2'
 
_cell_length_a     8.3521
_cell_length_b    15.0986
_cell_length_c    10.9225
_cell_angle_alpha  90.000
_cell_angle_beta  107.180
_cell_angle_gamma  90.000
 
_shelx_F_squared_multiplier     1.000
 
loop_
 _refln_index_h
 _refln_index_k
 _refln_index_l
 _refln_F_squared_calc
 _refln_F_squared_meas
 _refln_F_squared_sigma
 _refln_observed_status
   2   0   0     2133.84     2085.95     22.82 o
   3   0   0     1949.54     1872.88     19.36 o
   4   0   0        0.90       -0.65      0.43 o
   5   0   0      414.76      419.37      6.18 o
   6   0   0     1834.68     1847.99     25.44 o
   7   0   0      874.36      864.14     13.35 o
   8   0   0      688.34      748.08     13.91 o
   9   0   0      150.39      155.00      5.01 o
   1   1   0       70.17       61.94      0.61 o
   2   1   0     1281.66     1297.56      8.93 o
   3   1   0        2.52        2.14      0.41 o
   4   1   0        0.90        0.15      0.43 o
   5   1   0        3.28        4.85      0.52 o
   6   1   0      412.95      412.13      4.64 o
   7   1   0      149.49      147.31      3.02 o
   8   1   0       44.96       39.16      1.99 o
   9   1   0       11.33       14.59      1.52 o
   1   2   0      788.48      792.55      6.83 o
   2   2   0       28.47       29.67      0.64 o
   3   2   0        3.82        3.14      0.36 o
   4   2   0      680.53      667.33      5.79 o
   5   2   0      192.53      208.77      2.33 o
   6   2   0      130.25      121.20      2.24 o
   7   2   0       27.52       22.77      1.12 o
   8   2   0      201.65      201.20      3.95 o
   9   2   0        1.33        0.71      1.16 o
   1   3   0        2.73        1.15      0.17 o
   2   3   0     3593.97     3673.82     30.04 o
   3   3   0        3.54        5.24      0.50 o
   4   3   0       68.80       97.11      1.49 o
   5   3   0       73.89       74.70      1.43 o
   6   3   0        4.58        2.12      0.64 o
   7   3   0       39.29       33.86      1.45 o
   8   3   0       98.34       93.95      2.74 o
   9   3   0      126.02      139.45      4.30 o
   1   4   0     2424.63     2457.28     19.51 o
   2   4   0     2799.28     2874.06     23.16 o
   3   4   0      127.46      124.18      1.71 o
   4   4   0      157.53      199.43      2.33 o
   5   4   0       84.97      101.49      1.70 o
   6   4   0      202.17      197.75      2.87 o
   7   4   0      162.63      161.76      2.91 o
   8   4   0      284.45      283.00      4.88 o
   9   4   0       49.68       54.26      2.36 o
   1   5   0     1288.54     1119.29     11.66 o
   2   5   0     1973.72     2039.20     16.74 o
   3   5   0     2408.27     2643.03     21.61 o
   4   5   0      339.08      376.71      4.00 o
   5   5   0       17.95       23.74      1.02 o
   6   5   0        2.07        2.35      0.69 o
   7   5   0       70.53       80.18      1.94 o
   8   5   0        3.68        0.08      1.11 o
   9   5   0        0.08        0.88      1.14 o
   0   6   0     3080.26     2955.11     38.26 o
   1   6   0      280.71      300.12      3.25 o
   2   6   0      161.30      182.84      2.33 o
   3   6   0      335.35      297.80      3.28 o
   4   6   0       35.45       29.83      1.10 o
   5   6   0      500.92      487.22      5.33 o
   6   6   0        2.69        0.73      0.71 o
   7   6   0       27.45       25.97      1.42 o
   8   6   0      268.63      275.71      6.02 o
   9   6   0       11.68       14.11      1.54 o
   1   7   0       39.93       45.78      1.09 o
   2   7   0     4029.70     4310.25     36.78 o
   3   7   0     1714.58     1772.22     15.00 o
   4   7   0        2.68        2.51      0.57 o
   5   7   0       52.00       49.24      1.57 o
   6   7   0      658.85      638.20      6.86 o
   7   7   0       78.49       78.60      2.20 o
   8   7   0      127.31      116.26      3.05 o
   0   8   0       26.63       27.50      1.34 o
   1   8   0       92.99       93.23      1.62 o
   2   8   0      203.59      200.21      2.67 o
   3   8   0       51.08       43.46      1.28 o
   4   8   0      903.00      911.19      8.98 o
   5   8   0       16.26       13.57      1.03 o
   6   8   0       95.50       94.35      2.31 o
   7   8   0        0.01       -0.98      0.88 o
   8   8   0        4.17        6.94      1.28 o
   1   9   0     1411.95     1381.66     17.18 o
   2   9   0      104.30       92.16      1.75 o
   3   9   0     1933.74     1984.93     17.87 o
   4   9   0      740.55      745.80      8.70 o
   5   9   0      413.21      413.11     10.55 o
   6   9   0        7.35        8.63      1.09 o
   7   9   0       64.18       62.70      2.35 o
   8   9   0       37.35       33.33      1.93 o
   0  10   0        5.76        1.59      0.62 o
   1  10   0       48.43       35.13      1.36 o
   2  10   0       21.90       13.64      0.91 o
   3  10   0      132.33      133.45      2.51 o
   4  10   0       27.85       24.76      1.28 o
   5  10   0       15.32       10.64      1.18 o
   6  10   0       40.67       27.99      1.67 o
   7  10   0       18.96       15.39      1.35 o
   1  11   0        8.61        3.01      0.55 o
   2  11   0     1134.42     1114.30     16.50 o
   3  11   0      773.48      752.08      8.23 o
   4  11   0      185.76      192.71      3.61 o
   5  11   0       59.82       56.64      2.10 o
   6  11   0        3.43        0.96      0.98 o
   7  11   0       20.71       25.69      1.74 o
   0  12   0      268.57      248.78      5.75 o
   1  12   0       50.33       40.26      1.54 o
   2  12   0      255.97      236.80      8.51 o
   3  12   0      106.46       93.45      3.09 o
   4  12   0      176.20      167.42      3.89 o
   5  12   0       65.00       69.67      2.27 o
   6  12   0       32.83       31.68      1.83 o
   7  12   0        8.75        7.03      1.38 o
   1  13   0       29.23       31.66      1.60 o
   2  13   0       24.58       22.17      1.40 o
   3  13   0      500.85      501.80      7.08 o
   4  13   0        1.58        0.94      0.93 o
   5  13   0      297.23      315.29      5.25 o
   6  13   0      151.37      164.14      3.66 o
   0  14   0        1.15        3.72      1.37 o
   1  14   0        0.02       -0.05      0.84 o
   2  14   0       39.88       38.17      1.61 o
   3  14   0       20.02       19.20      1.42 o
   4  14   0      110.79      119.62      3.00 o
   5  14   0       54.06       59.28      2.39 o
   6  14   0        0.00        1.12      1.09 o
   1  15   0        0.14        0.24      0.92 o
   2  15   0       17.45       18.46      1.27 o
   3  15   0       26.41       28.47      1.51 o
   4  15   0       98.80      100.02      2.87 o
   5  15   0       10.30        8.76      1.34 o
   0  16   0       88.41       83.32      3.58 o
   1  16   0       29.82       29.91      2.69 o
   2  16   0       63.01       60.06      2.25 o
   3  16   0        0.60        1.00      0.96 o
   4  16   0       56.55       61.87      2.40 o
   1  17   0       13.53       14.49      1.44 o
   2  17   0       28.40       33.00      1.89 o
   3  17   0      168.88      193.29      4.07 o
   0  18   0        1.80       -0.04      2.11 o
   1  18   0       15.14       14.77      1.87 o
  -9   1   1       12.75        7.55      2.13 o
  -8   1   1        6.39        8.77      1.11 o
  -7   1   1      306.41      324.41      4.59 o
  -6   1   1      380.63      387.95      4.38 o
  -5   1   1      106.62      106.12      1.73 o
  -4   1   1      366.00      391.81      3.29 o
  -3   1   1     3784.38     3698.27     27.98 o
  -2   1   1       56.84       63.67      0.62 o
   0   1   1       13.86        9.65      1.68 o
   1   1   1     1632.81     1606.89     12.17 o
   2   1   1     1622.57     1586.44     11.42 o
   3   1   1     2141.43     2082.63     25.10 o
   4   1   1      138.89      144.09      2.19 o
   5   1   1      686.82      682.68      7.35 o
   6   1   1     1633.29     1629.32     16.09 o
   7   1   1       32.47       26.00      1.57 o
   8   1   1        0.63       -1.46      0.97 o
   9   1   1       16.44       14.71      1.57 o
  -9   2   1       61.68       59.76      6.69 o
  -8   2   1      126.80      132.17      2.95 o
  -7   2   1      140.07      143.06      2.59 o
  -6   2   1      166.33      171.19      2.54 o
  -5   2   1      291.19      311.47      3.31 o
  -4   2   1     1845.10     1813.04     14.19 o
  -3   2   1      108.22      107.18      1.16 o
   0   2   1      678.80      708.15      5.04 o
   1   2   1     5333.43     5490.36    129.72 o
   2   2   1        1.41        0.95      0.25 o
   3   2   1     2745.19     2806.54     42.62 o
   4   2   1     3360.37     3391.56     28.89 o
   5   2   1       18.00        8.94      0.87 o
   6   2   1      618.30      606.44      6.38 o
   7   2   1      136.17      132.01      2.99 o
   8   2   1      113.69      117.39      3.02 o
   9   2   1        0.88        0.70      1.16 o
  -9   3   1       63.45       69.57      6.42 o
  -8   3   1      161.29      156.23      3.90 o
  -7   3   1      391.40      396.57      4.70 o
  -6   3   1       18.43       17.01      0.87 o
  -5   3   1      386.62      382.35      4.18 o
  -4   3   1     1741.35     1842.09     14.46 o
  -3   3   1     5575.07     5618.35     59.11 o
  -2   3   1     2220.17     2155.63     14.56 o
  -1   3   1     1188.97     1191.15      7.17 o
   0   3   1     3090.40     3099.63     52.06 o
   1   3   1     1066.16     1100.79      7.51 o
   2   3   1     6193.10     6160.56     73.07 o
   3   3   1      532.91      508.97      8.13 o
   4   3   1      239.58      280.78      3.23 o
   5   3   1     1081.50     1062.96      9.96 o
   6   3   1       70.47       66.44      3.15 o
   7   3   1      136.34      140.48      2.54 o
   8   3   1        2.53        1.72      1.12 o
   9   3   1        1.93        2.86      1.24 o
  -9   4   1      110.96      110.94      4.59 o
  -8   4   1       46.22       45.54      1.94 o
  -7   4   1        0.82       -0.23      0.65 o
  -6   4   1       40.51       39.94      1.30 o
  -5   4   1     1602.40     1609.83     14.45 o
  -4   4   1      736.83      701.13      7.33 o
  -3   4   1        0.97        1.85      0.68 o
  -2   4   1      132.74      107.07      1.08 o
  -1   4   1     3780.39     3786.91     39.84 o
   0   4   1      681.75      662.91      4.45 o
   1   4   1     1277.92     1255.84      9.58 o
   2   4   1     4115.61     4273.71     40.16 o
   3   4   1       41.24       26.50      0.87 o
   4   4   1      183.47      167.09      2.52 o
   5   4   1      276.70      278.20      3.45 o
   6   4   1       31.49       27.82      1.39 o
   7   4   1      268.04      288.11      4.17 o
   8   4   1       86.94       82.02      3.01 o
   9   4   1      106.87      124.15      3.30 o
  -9   5   1        2.50        3.25      1.90 o
  -8   5   1       71.07       63.25      2.17 o
  -7   5   1      110.51      103.42      2.15 o
  -6   5   1        6.70        3.83      0.72 o
  -5   5   1      475.34      459.71      4.97 o
  -4   5   1       15.08        9.35      0.79 o
  -3   5   1      142.76      155.42      1.97 o
  -2   5   1      465.83      493.30      3.82 o
  -1   5   1      438.36      448.78      3.16 o
   0   5   1       19.74       16.80      0.46 o
   2   5   1      203.93      185.03      2.18 o
   3   5   1      482.74      552.23      6.15 o
   4   5   1      855.86      873.50      9.00 o
   5   5   1       83.58       71.25      1.82 o
   6   5   1      157.59      150.98      3.55 o
   7   5   1       62.59       61.90      1.91 o
   8   5   1       34.10       35.14      1.94 o
  -9   6   1       26.72       29.24      2.90 o
  -8   6   1        3.59        6.51      1.11 o
  -7   6   1       14.21       11.76      1.17 o
  -6   6   1      211.42      201.44      2.96 o
  -5   6   1       90.67       88.46      1.76 o
  -4   6   1      638.09      654.32      6.96 o
  -3   6   1      125.25      132.55      1.86 o
  -2   6   1      526.38      461.50      4.39 o
  -1   6   1      599.26      633.24      5.07 o
   0   6   1     4832.90     4985.20     50.78 o
   1   6   1      261.57      261.86      2.93 o
   2   6   1       77.47       70.43      1.33 o
   3   6   1      567.98      547.80      6.77 o
   4   6   1       81.03       60.43      2.13 o
   5   6   1        2.22        0.84      0.60 o
   6   6   1      324.26      305.46      4.41 o
   7   6   1        7.93        5.93      1.00 o
   8   6   1        0.17       -0.23      1.07 o
  -9   7   1       13.41       17.96      2.51 o
  -8   7   1        1.27        1.95      1.03 o
  -7   7   1       82.21       92.61      2.31 o
  -6   7   1        9.88        9.89      0.89 o
  -5   7   1      248.96      263.13      3.43 o
  -4   7   1       32.46       36.03      1.24 o
  -3   7   1      614.43      582.70      5.86 o
  -2   7   1     1031.90     1081.74      9.39 o
  -1   7   1      397.93      379.02      3.37 o
   0   7   1       57.76       37.74      0.99 o
   1   7   1       69.19       59.30      1.17 o
   2   7   1       85.29       73.87      1.46 o
   3   7   1      620.59      556.35      5.77 o
   4   7   1       28.07       25.13      1.04 o
   5   7   1       33.95       36.56      1.33 o
   6   7   1      205.06      206.87      3.47 o
   7   7   1      100.43      108.68      2.89 o
   8   7   1        4.42        6.28      1.29 o
  -8   8   1        0.47        1.72      1.18 o
  -7   8   1        4.97        5.31      0.98 o
  -6   8   1        0.28        2.02      0.72 o
  -5   8   1      964.70      981.49     10.28 o
  -4   8   1      135.11      132.77      3.04 o
  -3   8   1       54.53       42.59      1.26 o
  -2   8   1      567.71      570.29      5.46 o
  -1   8   1      819.85      845.17      7.07 o
   0   8   1      981.53     1136.31     10.43 o
   1   8   1      252.88      252.70      2.90 o
   2   8   1      884.79      936.91      8.94 o
   3   8   1       40.62       44.56      1.32 o
   4   8   1      154.55      142.53      2.31 o
   5   8   1       32.32       30.80      1.52 o
   6   8   1       34.12       38.94      1.67 o
   7   8   1      197.33      203.81      5.76 o
   8   8   1       12.32        8.39      1.34 o
  -8   9   1        0.01       -1.97      1.66 o
  -7   9   1      396.31      384.99      7.72 o
  -6   9   1       59.21       58.02      1.89 o
  -5   9   1       50.62       48.65      2.02 o
  -4   9   1      855.12      858.17      8.55 o
  -3   9   1      347.18      334.44      4.19 o
  -2   9   1      485.26      493.76      5.53 o
  -1   9   1        0.23       -0.31      0.45 o
   0   9   1      158.95      153.12      2.24 o
   1   9   1     1409.55     1491.84     12.85 o
   2   9   1      870.25      864.53      7.98 o
   3   9   1       45.66       52.92      1.52 o
   4   9   1       25.41       22.15      1.17 o
   5   9   1       37.53       49.42      1.93 o
   6   9   1      258.34      261.15      4.57 o
   7   9   1      105.15      108.46      2.98 o
   8   9   1        1.27        3.53      1.56 o
  -8  10   1       90.64       86.12      4.20 o
  -7  10   1        0.05       -1.27      0.85 o
  -6  10   1      111.52      128.00      2.70 o
  -5  10   1      239.22      224.61      5.72 o
  -4  10   1        0.67        1.18      0.72 o
  -3  10   1       43.05       38.00      1.85 o
  -2  10   1       53.15       64.02      1.46 o
  -1  10   1      479.16      482.73      5.05 o
   0  10   1     1243.04     1210.84     11.31 o
   1  10   1       60.79       52.80      1.36 o
   2  10   1      905.73      866.33      8.12 o
   3  10   1     1827.76     1834.52     15.85 o
   4  10   1      218.93      215.06      3.60 o
   5  10   1       62.82       56.61      2.08 o
   6  10   1        0.28        1.06      1.13 o
   7  10   1        0.02       -1.49      0.99 o
  -7  11   1      290.81      324.44      8.32 o
  -6  11   1        4.21        0.61      1.12 o
  -5  11   1       56.59       54.06      2.41 o
  -4  11   1       10.26       11.82      1.05 o
  -3  11   1      264.07      264.69      4.85 o
  -2  11   1        3.35        4.99      0.91 o
  -1  11   1      367.23      360.52      4.74 o
   0  11   1       38.07       32.91      1.21 o
   1  11   1     1508.40     1494.16     13.11 o
   2  11   1       17.19       17.45      1.01 o
   3  11   1      429.31      427.55      5.35 o
   4  11   1      133.79      135.17      2.99 o
   5  11   1        0.04       -1.29      1.03 o
   6  11   1        1.00       -1.40      0.93 o
   7  11   1       20.38       28.84      2.03 o
  -7  12   1       61.81       66.20      3.34 o
  -6  12   1       55.92       60.56      2.21 o
  -5  12   1       14.91       13.65      1.26 o
  -4  12   1       34.93       40.50      1.77 o
  -3  12   1      157.96      160.74      2.84 o
  -2  12   1       16.13       18.25      1.11 o
  -1  12   1       80.18       92.12      1.89 o
   0  12   1      290.47      277.48      4.61 o
   1  12   1        0.01       -0.18      0.62 o
   2  12   1        3.11        2.27      0.76 o
   3  12   1       35.32       29.57      1.55 o
   4  12   1       99.45       91.23      2.53 o
   5  12   1       13.22       12.96      1.30 o
   6  12   1       83.19       79.45      2.63 o
  -6  13   1       12.34       11.41      1.33 o
  -5  13   1       38.44       38.11      1.82 o
  -4  13   1       73.88       73.52      1.97 o
  -3  13   1       64.87       61.97      1.82 o
  -2  13   1       45.34       45.95      1.68 o
  -1  13   1        7.86        6.60      0.93 o
   0  13   1       41.04       33.97      1.37 o
   1  13   1       12.84       10.15      1.01 o
   2  13   1       58.41       59.85      2.16 o
   3  13   1      121.71      119.52      3.58 o
   4  13   1        0.04       -1.24      0.83 o
   5  13   1       30.26       20.58      1.58 o
   6  13   1       96.78      101.76      2.96 o
  -6  14   1       84.27       88.90      7.08 o
  -5  14   1       81.75       75.56      2.15 o
  -4  14   1       25.67       25.82      1.37 o
  -3  14   1        0.17       -0.32      0.85 o
  -2  14   1       16.90       12.87      1.25 o
  -1  14   1        4.63        3.91      1.00 o
   0  14   1      891.29      896.87     10.09 o
   1  14   1        0.15       -1.88      1.25 o
   2  14   1      121.75      122.08      3.38 o
   3  14   1       33.28       41.25      4.00 o
   4  14   1        0.52        1.97      1.14 o
   5  14   1       12.54       12.23      1.73 o
  -5  15   1       33.56       31.36      2.88 o
  -4  15   1       63.12       58.31      2.23 o
  -3  15   1        3.57        4.41      1.05 o
  -2  15   1       39.54       45.69      1.95 o
  -1  15   1      147.83      154.14      3.32 o
   0  15   1       23.51       17.66      1.38 o
   1  15   1      339.17      339.18      4.82 o
   2  15   1      113.23      119.14      2.94 o
   3  15   1       15.92       22.79      1.59 o
   4  15   1      148.18      149.61      3.48 o
   5  15   1        0.00       -1.07      1.03 o
  -4  16   1       19.64       18.22      1.83 o
  -3  16   1       56.21       53.99      2.17 o
  -2  16   1        0.14       -1.37      0.91 o
  -1  16   1      119.92      127.88      3.95 o
   0  16   1      293.80      301.49      5.09 o
   1  16   1       29.25       33.71      1.64 o
   2  16   1      125.36      129.49      2.82 o
   3  16   1       84.81      102.70      2.95 o
   4  16   1        0.09       -1.32      1.05 o
  -3  17   1       41.38       46.63      3.80 o
  -2  17   1       54.58       53.95      2.23 o
  -1  17   1        0.13        0.28      1.02 o
   0  17   1       89.34       87.44      2.67 o
   1  17   1       92.64       93.57      2.79 o
   2  17   1      118.99      127.08      3.16 o
   3  17   1       54.87       65.38      2.77 o
  -1  18   1        1.35       -0.06      1.22 o
   0  18   1       32.88       31.20      1.85 o
  -9   0   2       21.36       13.61      3.13 o
  -8   0   2      622.52      624.86     16.34 o
  -7   0   2      127.93      118.26      3.61 o
  -6   0   2      833.90      820.68     10.48 o
  -5   0   2      473.70      476.89      5.51 o
  -4   0   2     2779.58     2832.02     37.56 o
  -3   0   2      759.25      824.76     13.31 o
  -1   0   2     3470.49     3444.42     77.69 o
   0   0   2     1602.19     1588.82     36.46 o
   1   0   2       34.67       35.63      0.73 o
   3   0   2     2659.54     2640.40     30.35 o
   4   0   2      683.01      788.24     10.20 o
   5   0   2      778.21      798.49     13.29 o
   6   0   2      138.49      141.97      3.48 o
   7   0   2      315.24      310.13     11.77 o
   8   0   2       68.35       69.34      4.50 o
   9   0   2       15.27       14.05      3.40 o
  -9   1   2        0.04       -0.73      1.63 o
  -8   1   2      282.61      282.97      6.24 o
  -7   1   2     1491.21     1531.24     14.03 o
  -6   1   2        8.29        6.59      0.60 o
  -5   1   2      610.11      577.77      4.37 o
  -4   1   2     2592.43     2662.41     23.21 o
  -3   1   2      517.52      553.17      4.57 o
  -2   1   2      913.66      871.28      8.72 o
  -1   1   2     1348.52     1331.34     31.14 o
   0   1   2      188.71      179.64      2.87 o
   2   1   2      162.92      142.73      1.61 o
   3   1   2       21.89       12.87      0.63 o
   4   1   2      401.88      362.35      3.83 o
   5   1   2      105.46      109.48      1.97 o
   6   1   2       28.82       33.73      1.32 o
   7   1   2        0.11       -0.12      0.96 o
   8   1   2        0.58       -1.49      0.99 o
  -9   2   2       34.75       33.17      2.85 o
  -8   2   2      166.06      173.22      5.14 o
  -7   2   2      271.13      263.85      4.13 o
  -6   2   2      254.36      250.01      3.10 o
  -5   2   2      207.40      193.67      1.95 o
  -4   2   2       42.78       57.75      1.71 o
  -3   2   2     2906.96     2994.73     25.83 o
  -2   2   2      612.55      639.01      4.58 o
  -1   2   2       81.89       78.39      1.15 o
   0   2   2      751.15      793.28     13.66 o
   1   2   2      792.88      853.48      7.06 o
   2   2   2      674.32      707.60      5.09 o
   3   2   2     2423.13     2617.94     23.00 o
   4   2   2        3.82        6.31      0.59 o
   5   2   2       14.38       13.51      0.88 o
   6   2   2        0.20       -0.34      0.67 o
   7   2   2       12.88       10.66      1.21 o
   8   2   2       20.28       21.58      1.63 o
  -9   3   2       10.36        9.52      2.05 o
  -8   3   2        7.40        5.32      1.34 o
  -7   3   2      734.65      714.70      7.26 o
  -6   3   2      497.06      506.82      5.02 o
  -5   3   2     1336.56     1340.07     12.03 o
  -4   3   2      616.23      659.07      5.30 o
  -3   3   2       37.56       54.87      1.03 o
  -2   3   2        0.14        0.35      0.20 o
  -1   3   2      977.84     1033.35      8.71 o
   1   3   2      801.00      874.08      6.65 o
   2   3   2     1309.38     1364.38     10.56 o
   3   3   2       52.00       45.13      1.08 o
   4   3   2       10.54        9.19      0.65 o
   5   3   2       64.79       60.59      1.14 o
   6   3   2        5.25        3.66      0.95 o
   7   3   2        0.56       -0.06      0.90 o
   8   3   2       28.64       27.26      1.76 o
  -9   4   2        7.00        5.46      1.96 o
  -8   4   2        2.50        2.60      1.26 o
  -7   4   2      166.43      147.53      2.28 o
  -6   4   2      253.67      239.65      3.06 o
  -5   4   2       52.48       65.30      1.33 o
  -4   4   2      872.51      942.53      7.42 o
  -3   4   2     1190.24     1186.92      8.50 o
  -2   4   2     1282.66     1308.62     10.74 o
  -1   4   2        6.04        6.11      0.66 o
   0   4   2        0.57        1.35      0.36 o
   1   4   2      169.87      177.99      1.51 o
   2   4   2     4378.86     4451.70     46.56 o
   3   4   2     1841.19     1966.20     16.35 o
   4   4   2      828.51      842.06      8.38 o
   5   4   2      111.41      105.95      1.76 o
   6   4   2       12.20       10.58      0.71 o
   7   4   2       14.41       12.57      1.34 o
   8   4   2      198.63      212.35      4.29 o
  -9   5   2        2.35        3.49      1.91 o
  -8   5   2       54.71       54.30      2.99 o
  -7   5   2      602.33      625.18      7.53 o
  -6   5   2      177.00      170.14      2.47 o
  -5   5   2        2.80        1.27      0.82 o
  -4   5   2      383.56      356.86      3.23 o
  -3   5   2       36.75       34.13      0.60 o
  -2   5   2      230.69      242.63      1.94 o
  -1   5   2     1699.11     1691.28     11.50 o
   0   5   2       79.58       76.55      0.84 o
   1   5   2     8045.95     7823.59    185.42 o
   2   5   2      596.23      537.14      5.73 o
   3   5   2      701.19      634.49      7.05 o
   4   5   2      433.96      416.86      4.42 o
   5   5   2       10.82       13.12      0.91 o
   6   5   2        5.64        5.12      0.82 o
   7   5   2       21.41       15.59      1.39 o
   8   5   2       13.74       15.82      1.57 o
  -9   6   2      135.34      128.71      4.89 o
  -8   6   2       52.35       59.25      3.31 o
  -7   6   2       11.23       10.48      0.96 o
  -6   6   2      381.05      396.12      4.52 o
  -5   6   2     1234.10     1231.65     11.36 o
  -4   6   2      167.47      171.14      2.28 o
  -3   6   2      182.79      172.91      1.69 o
  -2   6   2      289.17      289.92      2.60 o
  -1   6   2      193.19      207.72      1.97 o
   0   6   2      613.71      571.12      4.65 o
   1   6   2       57.14       53.23      0.91 o
   2   6   2       14.24       28.37      0.92 o
   3   6   2     1471.24     1476.27     13.67 o
   4   6   2       86.22       82.54      2.24 o
   5   6   2       86.47       76.73      1.76 o
   6   6   2        0.51        1.35      0.79 o
   7   6   2       49.46       53.15      2.15 o
   8   6   2        1.98        0.79      1.11 o
  -9   7   2       11.77       14.93      2.70 o
  -8   7   2      128.18      129.30      4.00 o
  -7   7   2       24.56       19.39      1.04 o
  -6   7   2      289.73      286.26      4.22 o
  -5   7   2       82.54       69.98      1.56 o
  -4   7   2      253.00      262.76      3.16 o
  -3   7   2      695.36      660.36      5.91 o
  -2   7   2      239.77      236.95      2.39 o
  -1   7   2     3851.60     4121.89     38.10 o
   0   7   2     4975.47     5183.75     52.99 o
   1   7   2     1037.82     1087.77      9.92 o
   2   7   2     1465.80     1504.23     13.55 o
   3   7   2      230.68      222.52      2.93 o
   4   7   2      470.94      475.79      5.02 o
   5   7   2      516.70      493.76      7.07 o
   6   7   2      462.75      410.63      5.50 o
   7   7   2       13.34        9.81      1.28 o
   8   7   2       67.95       71.20      2.60 o
  -8   8   2      129.27      138.05      4.28 o
  -7   8   2       19.30       18.63      1.33 o
  -6   8   2      112.80      114.36      2.11 o
  -5   8   2       66.40       74.58      1.73 o
  -4   8   2      538.08      525.81      6.56 o
  -3   8   2       23.62       25.76      0.98 o
  -2   8   2     1558.65     1593.48     15.12 o
  -1   8   2     1064.49     1038.43      9.55 o
   0   8   2      105.56      100.45      1.63 o
   1   8   2       57.43       65.20      1.30 o
   2   8   2       35.17       34.87      1.15 o
   3   8   2      730.96      747.26      7.49 o
   4   8   2      428.07      397.40      5.02 o
   5   8   2        8.43       10.55      1.14 o
   6   8   2      500.61      503.36      7.20 o
   7   8   2       43.66       40.50      2.00 o
   8   8   2        3.50       -1.07      1.13 o
  -8   9   2        0.15        1.76      2.93 o
  -7   9   2        0.23        2.11      1.36 o
  -6   9   2       13.68       12.77      0.93 o
  -5   9   2       14.32       11.28      0.90 o
  -4   9   2      147.55      150.64      2.23 o
  -3   9   2      315.18      315.27      3.89 o
  -2   9   2      108.09      101.32      1.81 o
  -1   9   2        2.08       11.10      0.67 o
   0   9   2       18.09       13.19      0.71 o
   1   9   2      876.10      876.72      7.97 o
   2   9   2       39.19       38.34      1.23 o
   3   9   2      199.79      209.08      2.99 o
   4   9   2      145.98      141.18      2.48 o
   5   9   2       36.74       45.12      1.87 o
   6   9   2        2.60        1.00      1.02 o
   7   9   2        9.37        9.19      1.34 o
  -8  10   2       30.05       38.50      3.08 o
  -7  10   2       20.07       21.22      2.04 o
  -6  10   2       85.02       96.22      2.18 o
  -5  10   2       25.82       26.90      1.34 o
  -4  10   2       88.45      105.55      1.97 o
  -3  10   2       68.87       65.02      1.62 o
  -2  10   2      702.69      717.95      6.98 o
  -1  10   2       84.20       82.93      1.61 o
   0  10   2      508.74      488.76      5.20 o
   1  10   2        3.26        3.99      0.61 o
   2  10   2       38.10       30.58      1.16 o
   3  10   2      704.01      712.69      7.73 o
   4  10   2       25.58       22.47      1.39 o
   5  10   2      288.19      271.29      8.65 o
   6  10   2        4.57        5.90      1.43 o
   7  10   2       17.96       13.41      1.49 o
  -7  11   2      102.16      103.42      3.76 o
  -6  11   2       60.55       43.25      2.53 o
  -5  11   2       18.22       24.98      1.30 o
  -4  11   2      427.78      423.71      7.03 o
  -3  11   2      542.87      537.38      6.96 o
  -2  11   2      110.69      101.36      1.86 o
  -1  11   2      183.26      185.57      2.67 o
   0  11   2       81.30       77.54      2.11 o
   1  11   2       81.07       72.59      2.17 o
   2  11   2        5.56        4.61      1.04 o
   3  11   2       71.96       68.61      3.65 o
   4  11   2       18.87       16.57      1.28 o
   5  11   2       83.64       87.12      2.49 o
   6  11   2       19.20       16.82      1.48 o
   7  11   2       37.95       36.05      2.34 o
  -7  12   2       55.41       50.73      3.48 o
  -6  12   2        6.47        6.13      1.58 o
  -5  12   2      146.35      151.30      4.73 o
  -4  12   2      403.13      429.25      9.32 o
  -3  12   2        8.46        3.67      0.81 o
  -2  12   2     1045.94     1013.83     10.26 o
  -1  12   2      763.52      726.82      9.42 o
   0  12   2       52.86       53.27      2.18 o
   1  12   2      136.28      135.93      2.59 o
   2  12   2       82.21       77.49      2.14 o
   3  12   2        9.89        7.59      1.07 o
   4  12   2      137.30      127.01      4.15 o
   5  12   2        0.19        0.92      0.96 o
   6  12   2      209.12      209.62      4.17 o
  -6  13   2        0.74       -1.34      1.68 o
  -5  13   2       43.54       44.66      3.01 o
  -4  13   2        6.86        3.85      0.88 o
  -3  13   2      110.99      108.54      2.44 o
  -2  13   2      146.68      144.52      2.76 o
  -1  13   2      500.88      485.67      5.77 o
   0  13   2       59.18       54.82      1.98 o
   1  13   2       43.66       42.97      1.63 o
   2  13   2       22.45       22.47      1.38 o
   3  13   2      167.06      155.77      3.24 o
   4  13   2       20.82       20.09      1.45 o
   5  13   2      157.81      171.33      3.75 o
   6  13   2       74.62       89.69      3.23 o
  -6  14   2        3.87        0.51      2.66 o
  -5  14   2       24.01       24.27      2.89 o
  -4  14   2       37.86       51.73      3.54 o
  -3  14   2      100.23      108.91      2.56 o
  -2  14   2      508.98      521.81      7.19 o
  -1  14   2       38.18       41.43      1.58 o
   0  14   2       24.50       23.40      1.62 o
   1  14   2       61.52       59.32      2.03 o
   2  14   2      145.29      152.51      3.22 o
   3  14   2       39.17       36.56      1.79 o
   4  14   2       54.18       57.70      2.23 o
   5  14   2       53.12       57.52      2.33 o
  -5  15   2       18.32       15.64      2.35 o
  -4  15   2      144.27      134.68      5.12 o
  -3  15   2        0.93        2.00      1.06 o
  -2  15   2        0.38        0.73      0.99 o
  -1  15   2        0.23       -1.10      0.73 o
   0  15   2      149.75      164.21      3.31 o
   1  15   2        0.14        1.99      0.96 o
   2  15   2        0.80       -0.57      0.89 o
   3  15   2        0.08       -0.84      0.92 o
   4  15   2        1.05        0.18      1.25 o
  -4  16   2       35.55       42.85      3.26 o
  -3  16   2       22.94       22.13      2.49 o
  -2  16   2       54.32       61.05      4.73 o
  -1  16   2       60.93       61.77      2.18 o
   0  16   2       58.26       61.33      1.98 o
   1  16   2      100.45      101.86      2.71 o
   2  16   2       48.22       56.65      3.20 o
   3  16   2       17.32       18.39      2.82 o
  -3  17   2       87.35       98.20      4.31 o
  -2  17   2        2.15        3.06      2.35 o
  -1  17   2      151.83      156.53      5.27 o
   0  17   2        0.26       -1.98      1.32 o
   1  17   2        2.08        0.94      1.36 o
   2  17   2       10.60       12.13      2.24 o
  -9   1   3       28.51       30.55      2.71 o
  -8   1   3       14.15       13.50      1.51 o
  -7   1   3      340.50      353.03      4.90 o
  -6   1   3       19.34       17.03      1.03 o
  -5   1   3       24.41       28.36      1.10 o
  -4   1   3     1198.51     1329.16     11.12 o
  -3   1   3      159.06      146.81      2.48 o
  -2   1   3     1331.23     1367.90     16.40 o
   0   1   3     1600.72     1670.38     22.51 o
   1   1   3        2.60        1.32      0.33 o
   2   1   3      103.16       95.66      1.21 o
   3   1   3      855.63      900.45      7.20 o
   4   1   3      393.62      401.38      4.15 o
   5   1   3     1099.62     1131.03     11.03 o
   6   1   3      279.66      257.00      4.21 o
   7   1   3      124.52      130.74      3.00 o
   8   1   3       10.81       12.99      2.18 o
  -9   2   3       13.17       13.99      2.18 o
  -8   2   3      306.63      307.05      5.20 o
  -7   2   3       20.66       20.13      1.84 o
  -6   2   3       18.24       13.27      1.30 o
  -5   2   3      217.62      240.06      3.11 o
  -4   2   3      116.16      108.61      1.51 o
  -3   2   3      688.36      774.45      9.43 o
  -2   2   3     5914.40     5963.61    134.49 o
   0   2   3     1263.65     1216.07     20.63 o
   1   2   3     1392.64     1343.61     10.77 o
   2   2   3      868.69      898.16      8.56 o
   3   2   3       92.03       92.69      1.05 o
   4   2   3       17.17       11.25      0.69 o
   5   2   3       91.82       88.66      3.15 o
   6   2   3      117.57      120.77      2.66 o
   7   2   3      254.10      250.66      4.37 o
   8   2   3       17.81       18.84      2.41 o
  -9   3   3      242.29      262.68      6.94 o
  -8   3   3      136.26      130.58      3.27 o
  -7   3   3       14.39       13.79      1.44 o
  -6   3   3      363.34      372.14      4.91 o
  -5   3   3        0.73        0.03      0.59 o
  -4   3   3     1161.64     1233.05     13.30 o
  -3   3   3      363.69      346.60      3.68 o
  -2   3   3        0.96        1.21      0.47 o
  -1   3   3     1264.85     1163.81     16.40 o
   0   3   3     3738.87     3594.26     80.78 o
   1   3   3      249.80      229.51      2.37 o
   2   3   3      555.06      584.45      6.30 o
   3   3   3      377.48      377.94      3.21 o
   4   3   3      608.49      648.18      5.72 o
   5   3   3      244.34      242.66      3.43 o
   6   3   3        6.72        5.05      0.96 o
   7   3   3      304.67      309.55      5.02 o
   8   3   3       94.85      110.91      6.34 o
  -9   4   3        7.89        4.47      2.07 o
  -8   4   3       17.95       12.04      1.48 o
  -7   4   3       39.29       38.05      2.01 o
  -6   4   3     1180.21     1160.60     13.35 o
  -5   4   3       49.92       51.41      1.64 o
  -4   4   3      546.58      573.96      6.85 o
  -3   4   3     1476.33     1504.17     14.07 o
  -2   4   3      905.18      853.33      8.53 o
  -1   4   3      281.29      278.08      5.75 o
   0   4   3        1.84        1.08      0.47 o
   1   4   3      124.80      109.61      1.46 o
   2   4   3      121.50      106.01      2.01 o
   3   4   3       19.30       25.13      0.68 o
   4   4   3       41.44       41.33      1.17 o
   5   4   3        0.79       -0.85      0.57 o
   6   4   3       73.72       81.24      2.26 o
   7   4   3       71.86       71.34      2.33 o
   8   4   3       17.47       10.17      2.62 o
  -9   5   3        0.92        1.06      1.71 o
  -8   5   3        2.31        3.31      1.10 o
  -7   5   3        6.19        6.07      2.00 o
  -6   5   3       36.04       33.30      1.64 o
  -5   5   3       72.57       87.47      2.13 o
  -4   5   3      532.21      507.89      6.32 o
  -3   5   3       86.50       88.96      1.77 o
  -2   5   3       24.02       25.92      1.22 o
  -1   5   3      366.51      379.83      4.44 o
   0   5   3        0.20        0.01      0.39 o
   1   5   3      434.98      408.95      4.51 o
   2   5   3      114.38      100.19      1.63 o
   3   5   3        2.62       -0.65      0.43 o
   4   5   3      619.00      611.45      6.45 o
   5   5   3       15.08       18.18      1.13 o
   6   5   3        1.79        2.45      0.71 o
   7   5   3        3.23        3.34      1.09 o
   8   5   3       18.43       13.49      2.30 o
  -9   6   3       30.86       25.27      2.67 o
  -8   6   3        0.62        0.74      1.41 o
  -7   6   3      213.93      213.88      4.13 o
  -6   6   3      142.45      142.30      3.28 o
  -5   6   3       80.81       84.48      2.16 o
  -4   6   3     1469.93     1487.61     16.24 o
  -3   6   3      492.52      517.17      6.32 o
  -2   6   3      505.46      476.30      5.76 o
  -1   6   3     1053.60     1111.52     10.57 o
   0   6   3     1682.22     1674.09     23.40 o
   1   6   3       78.72       83.65      1.94 o
   2   6   3     3239.89     3318.23     28.40 o
   3   6   3      207.39      218.34      2.76 o
   4   6   3       41.92       46.18      1.86 o
   5   6   3      669.62      615.48      9.05 o
   6   6   3       14.18       10.85      0.98 o
   7   6   3       26.71       24.75      1.58 o
   8   6   3       22.36       29.02      2.85 o
  -9   7   3        9.66        6.89      2.08 o
  -8   7   3       32.41       28.76      2.23 o
  -7   7   3       86.25       91.92      3.41 o
  -6   7   3      201.24      206.66      4.72 o
  -5   7   3      727.02      741.67      9.19 o
  -4   7   3      139.78      131.37      2.63 o
  -3   7   3      159.80      156.00      3.01 o
  -2   7   3       14.91        9.22      0.86 o
  -1   7   3      690.79      649.63      8.37 o
   0   7   3      307.95      281.29      4.28 o
   1   7   3       15.20       15.49      1.26 o
   2   7   3     2456.36     2432.96     19.31 o
   3   7   3       16.47       16.10      1.26 o
   4   7   3       25.07       22.50      1.07 o
   5   7   3      153.10      143.29      2.90 o
   6   7   3        0.75        0.70      0.91 o
   7   7   3       76.10       69.18      3.72 o
  -8   8   3       68.76       78.66      3.31 o
  -7   8   3      124.56      141.94      3.50 o
  -6   8   3      321.34      299.82      5.99 o
  -5   8   3      277.04      275.68      4.55 o
  -4   8   3       30.76       33.93      1.69 o
  -3   8   3       70.11       65.01      2.22 o
  -2   8   3      902.87      859.17     10.97 o
  -1   8   3      305.00      304.19      4.71 o
   0   8   3       44.00       40.72      1.58 o
   1   8   3        2.89        1.80      0.79 o
   2   8   3       65.49       78.33      1.59 o
   3   8   3       28.71       26.70      1.09 o
   4   8   3       33.35       37.97      1.39 o
   5   8   3      129.63      113.75      2.71 o
   6   8   3       47.57       53.15      2.03 o
   7   8   3      157.35      137.94      5.01 o
  -8   9   3        6.24        6.78      1.71 o
  -7   9   3       41.35       35.40      2.40 o
  -6   9   3        0.60        0.63      1.04 o
  -5   9   3      135.21      120.94      2.98 o
  -4   9   3     1440.79     1400.59     17.61 o
  -3   9   3      262.29      268.13      6.57 o
  -2   9   3      342.22      347.49      6.06 o
  -1   9   3      317.75      313.67      5.01 o
   0   9   3      519.38      495.74      4.78 o
   1   9   3      282.63      281.89      2.97 o
   2   9   3      136.45      132.73      2.22 o
   3   9   3       89.57       90.33      4.69 o
   4   9   3      176.99      180.02      3.25 o
   5   9   3       20.29       17.95      1.30 o
   6   9   3        1.27        0.35      0.92 o
   7   9   3        0.06       -2.26      1.57 o
  -8  10   3        0.33        0.49      1.53 o
  -7  10   3        2.54        1.33      1.40 o
  -6  10   3      363.26      375.44     10.82 o
  -5  10   3      359.22      376.39      5.89 o
  -4  10   3     1121.78     1145.27     16.79 o
  -3  10   3     1138.82     1121.52     16.28 o
  -2  10   3      108.66      108.68      2.85 o
  -1  10   3       25.83       22.89      1.22 o
   0  10   3       61.60       66.26      1.27 o
   1  10   3      481.78      455.23      4.90 o
   2  10   3     3524.35     3463.95     32.23 o
   3  10   3      658.62      668.76      8.51 o
   4  10   3      263.04      255.67      7.04 o
   5  10   3      153.14      154.53      3.17 o
   6  10   3       10.39       10.32      2.04 o
   7  10   3        0.19        3.66      1.92 o
  -7  11   3       35.02       41.04      3.09 o
  -6  11   3       25.36       22.95      2.05 o
  -5  11   3      260.31      279.79      6.03 o
  -4  11   3      336.10      333.41      6.56 o
  -3  11   3       76.48       70.84      1.92 o
  -2  11   3        3.86        7.18      0.75 o
  -1  11   3        2.77        1.89      0.39 o
   0  11   3       16.93       16.13      0.89 o
   1  11   3      432.96      416.91      4.71 o
   2  11   3      936.87      926.88      9.15 o
   3  11   3        0.13        0.72      0.78 o
   4  11   3      341.11      353.24      5.28 o
   5  11   3        1.95        1.50      1.40 o
   6  11   3        0.61       -1.53      1.55 o
  -7  12   3       10.80        4.71      2.02 o
  -6  12   3       11.81       14.56      2.19 o
  -5  12   3       44.46       39.91      2.55 o
  -4  12   3        1.91        1.97      1.33 o
  -3  12   3        6.18        4.63      1.12 o
  -2  12   3        1.72        2.46      0.72 o
  -1  12   3      105.16       86.36      1.72 o
   0  12   3       16.19       14.50      0.94 o
   1  12   3        0.00       -1.27      0.85 o
   2  12   3        2.38        2.83      0.76 o
   3  12   3      143.08      140.34      3.00 o
   4  12   3        0.03       -0.70      0.82 o
   5  12   3       35.86       39.13      3.25 o
   6  12   3        8.30        3.25      1.88 o
  -6  13   3        1.10        0.37      1.75 o
  -5  13   3       35.48       31.44      2.86 o
  -4  13   3      179.49      167.43      7.26 o
  -3  13   3       62.15       63.42      2.84 o
  -2  13   3       49.49       38.74      2.57 o
  -1  13   3        7.55        6.14      0.71 o
   0  13   3       26.42       19.41      1.02 o
   1  13   3      225.62      227.89      3.48 o
   2  13   3       20.32       19.96      1.38 o
   3  13   3       28.56       24.50      1.66 o
   4  13   3       28.00       19.13      2.32 o
   5  13   3        8.64       12.21      2.31 o
  -6  14   3       34.26       28.35      4.69 o
  -5  14   3       93.17       81.71      6.38 o
  -4  14   3      132.63      124.88      7.51 o
  -3  14   3       35.87       28.75      4.07 o
  -2  14   3        3.85        5.19      1.20 o
  -1  14   3        3.12       -1.48      1.15 o
   0  14   3      125.38      123.49      4.54 o
   1  14   3        0.08        0.92      0.92 o
   2  14   3      110.76      104.41      4.09 o
   3  14   3       18.15       21.24      2.41 o
   4  14   3      189.79      172.95      5.64 o
  -5  15   3      175.88      196.51      6.13 o
  -4  15   3      106.96       98.38      4.28 o
  -3  15   3        9.41        8.27      1.93 o
  -2  15   3        4.21        0.13      2.22 o
  -1  15   3      147.89      134.15      4.64 o
   0  15   3       33.75       22.90      2.54 o
   1  15   3      536.20      513.76     10.87 o
   2  15   3       64.74       75.28      7.71 o
   3  15   3       68.93       71.95      3.82 o
   4  15   3      131.06      127.20      4.92 o
  -4  16   3       25.35       30.03      2.93 o
  -3  16   3      146.14      152.86      5.28 o
  -2  16   3        5.19        1.30      1.69 o
  -1  16   3       39.14       34.43      2.30 o
   0  16   3        2.09        3.35      1.79 o
   1  16   3       55.05       63.15      4.69 o
   2  16   3      197.60      216.88      6.44 o
   3  16   3       94.04      100.55      4.42 o
  -3  17   3        0.07       -0.42      1.78 o
  -2  17   3       31.29       25.82      3.44 o
  -1  17   3      162.27      150.69      9.72 o
   0  17   3       29.46       22.01      2.63 o
   1  17   3        7.28        5.59      2.04 o
 -10   0   4        1.07        2.82      2.66 o
  -9   0   4       37.56       34.66      3.76 o
  -8   0   4       67.60       72.07      5.55 o
  -7   0   4       29.65       33.44      2.13 o
  -6   0   4      239.56      224.81      4.79 o
  -5   0   4      777.21      804.85     13.23 o
  -4   0   4      303.54      210.48      3.66 o
  -3   0   4     2458.60     2311.27     38.92 o
  -2   0   4     1647.84     1611.89     38.81 o
  -1   0   4     4008.50     4000.91     91.14 o
   0   0   4     4068.02     4045.81     91.77 o
   1   0   4      282.12      280.53      5.81 o
   2   0   4     2327.64     2303.61     25.93 o
   3   0   4      212.81      184.61      4.68 o
   4   0   4      693.12      686.76     20.97 o
   5   0   4     3321.79     3388.81     99.63 o
   6   0   4      308.19      293.07     10.09 o
   7   0   4       40.44       37.87      4.07 o
   8   0   4      109.84       99.36      6.18 o
 -10   1   4        9.45        7.39      2.10 o
  -9   1   4        6.76        7.03      1.69 o
  -8   1   4       16.57       18.38      2.15 o
  -7   1   4        0.78       -0.68      0.77 o
  -6   1   4       56.27       63.24      1.71 o
  -5   1   4     1952.30     1977.65     19.12 o
  -4   1   4      787.32      799.57      8.54 o
  -3   1   4     1877.07     1934.57     20.80 o
  -2   1   4      935.38      856.88     12.78 o
  -1   1   4      278.15      263.95      4.91 o
   0   1   4       44.89       39.04      1.64 o
   1   1   4      729.36      732.33      8.29 o
   2   1   4        1.46        0.79      0.57 o
   3   1   4     1635.40     1638.36     17.29 o
   4   1   4      862.16      849.78     13.40 o
   5   1   4       52.32       54.46      2.45 o
   6   1   4      102.36       96.19      3.84 o
   7   1   4        9.35        9.17      1.91 o
   8   1   4        0.43       -1.99      1.71 o
  -9   2   4       32.59       29.80      2.60 o
  -8   2   4       17.09       15.19      1.68 o
  -7   2   4       17.50       14.36      1.27 o
  -6   2   4      122.07      131.45      2.47 o
  -5   2   4      814.36      862.31      8.47 o
  -4   2   4        0.19        0.11      0.29 o
  -3   2   4     2080.83     2076.77     24.98 o
  -2   2   4      572.25      588.74      6.79 o
  -1   2   4     1456.67     1531.96     26.03 o
   0   2   4      151.54      152.05      3.02 o
   1   2   4     1447.81     1406.90     19.87 o
   2   2   4        8.16       10.26      0.91 o
   3   2   4       27.66       26.33      1.06 o
   4   2   4       39.41       40.90      1.86 o
   5   2   4       68.24       60.40      4.88 o
   6   2   4        1.61        0.47      1.38 o
   7   2   4        6.81        8.42      1.94 o
   8   2   4        0.16        0.12      1.70 o
  -9   3   4        3.37        3.11      1.74 o
  -8   3   4       24.64       27.97      1.78 o
  -7   3   4       20.49       21.34      1.43 o
  -6   3   4       10.28        5.96      0.84 o
  -5   3   4       91.94       97.51      2.07 o
  -4   3   4      363.78      366.47      3.51 o
  -3   3   4      729.60      748.79      9.98 o
  -2   3   4       74.30       79.63      2.00 o
  -1   3   4       15.04       14.38      1.70 o
   0   3   4       17.56       23.40      1.45 o
   1   3   4        1.90        0.88      0.26 o
   2   3   4        7.76        5.16      0.59 o
   3   3   4       81.15      103.30      2.06 o
   4   3   4      220.29      208.41      4.06 o
   5   3   4       22.24       15.42      1.50 o
   6   3   4        0.06       -1.74      1.16 o
   7   3   4       51.95       38.33      2.99 o
   8   3   4        0.02        0.61      2.78 o
  -9   4   4       15.97       10.89      4.50 o
  -8   4   4       24.83       21.62      1.67 o
  -7   4   4      108.92      109.36      2.88 o
  -6   4   4      470.36      452.02      6.18 o
  -5   4   4        1.03        2.60      0.81 o
  -4   4   4      276.83      267.13      3.25 o
  -3   4   4     1017.91      973.03     12.97 o
  -2   4   4      166.80      138.26      2.62 o
  -1   4   4      563.02      575.46     11.00 o
   0   4   4       77.70      101.55      3.14 o
   1   4   4        0.15        0.99      0.33 o
   2   4   4      569.68      593.77      6.97 o
   3   4   4      362.19      349.98      4.75 o
   4   4   4      360.80      372.36      5.14 o
   5   4   4       33.63       30.33      1.89 o
   6   4   4        3.43       -1.03      3.13 o
   7   4   4        0.36        0.51      1.60 o
  -9   5   4       10.12        8.68      1.98 o
  -8   5   4        7.14        7.29      1.19 o
  -7   5   4       13.36       15.57      1.30 o
  -6   5   4       21.20       19.10      1.31 o
  -5   5   4      844.81      860.48     10.10 o
  -4   5   4      399.77      406.73      5.23 o
  -3   5   4      567.30      593.87      8.96 o
  -2   5   4      268.39      242.44      2.55 o
  -1   5   4     1559.85     1725.42     23.10 o
   0   5   4        0.10        0.57      0.31 o
   1   5   4      777.94      788.34      8.32 o
   2   5   4      345.11      361.80      5.34 o
   3   5   4      357.10      330.10      5.29 o
   4   5   4      651.88      661.36      8.20 o
   5   5   4      160.31      159.75      3.54 o
   6   5   4      367.31      355.27      8.33 o
   7   5   4        3.84        3.46      1.76 o
  -9   6   4       27.01       27.15      2.67 o
  -8   6   4       61.52       51.06      2.15 o
  -7   6   4      324.15      313.17      5.20 o
  -6   6   4      350.47      377.23      5.59 o
  -5   6   4       61.08       52.53      2.47 o
  -4   6   4      115.79      113.64      2.31 o
  -3   6   4     1523.88     1559.21     16.50 o
  -2   6   4     1400.50     1531.69     16.25 o
  -1   6   4       52.55       88.22      1.90 o
   0   6   4      365.99      393.45      6.21 o
   1   6   4       93.81       93.01      2.10 o
   2   6   4      874.87      844.74     10.93 o
   3   6   4        3.17        4.69      0.98 o
   4   6   4       35.65       34.13      1.87 o
   5   6   4      360.89      371.48      6.52 o
   6   6   4       58.26       61.49      3.37 o
   7   6   4       17.75       14.25      2.27 o
  -9   7   4        1.98       -0.26      1.78 o
  -8   7   4        1.34        1.88      1.27 o
  -7   7   4        3.73        1.31      1.10 o
  -6   7   4       41.87       39.98      2.26 o
  -5   7   4      157.96      167.19      3.25 o
  -4   7   4       70.07       72.33      1.91 o
  -3   7   4       15.27       18.48      1.04 o
  -2   7   4      873.23      940.78     11.61 o
  -1   7   4     2890.59     2990.05     34.22 o
   0   7   4       57.89       53.78      2.06 o
   1   7   4        5.80       11.09      0.99 o
   2   7   4      739.16      740.60      9.95 o
   3   7   4       80.35       76.47      2.39 o
   4   7   4       14.97       12.98      1.40 o
   5   7   4       86.83       84.92      3.68 o
   6   7   4       17.58       18.00      2.39 o
   7   7   4      103.12       97.82      4.31 o
  -8   8   4      269.15      291.79      6.49 o
  -7   8   4      138.23      141.60      3.49 o
  -6   8   4      145.01      146.12      4.31 o
  -5   8   4      705.12      701.96     12.05 o
  -4   8   4       13.05       12.92      0.95 o
  -3   8   4        0.02        0.76      0.78 o
  -2   8   4       30.12       24.23      1.28 o
  -1   8   4      445.50      433.77      6.17 o
   0   8   4      480.05      463.70      7.35 o
   1   8   4     1529.26     1555.67     18.93 o
   2   8   4        0.49        1.20      0.85 o
   3   8   4       29.17       22.95      1.61 o
   4   8   4        8.27        8.29      1.31 o
   5   8   4       41.82       33.76      2.63 o
   6   8   4       63.10       68.04      3.62 o
   7   8   4       12.03       14.53      2.32 o
  -8   9   4       18.45       19.42      2.16 o
  -7   9   4        5.51       15.34      2.90 o
  -6   9   4       80.47       78.30      3.59 o
  -5   9   4       10.11        9.64      1.26 o
  -4   9   4      239.54      241.33      3.64 o
  -3   9   4      300.49      330.13      8.48 o
  -2   9   4      152.03      152.69      3.16 o
  -1   9   4      308.14      310.91      4.97 o
   0   9   4      414.39      397.12      6.00 o
   1   9   4      151.46      143.24      3.18 o
   2   9   4      308.48      309.62      5.39 o
   3   9   4      360.93      345.10      6.29 o
   4   9   4       44.61       41.74      2.76 o
   5   9   4       43.23       37.74      2.85 o
   6   9   4      238.91      233.34      6.64 o
  -8  10   4        9.93        4.47      1.95 o
  -7  10   4       57.22       48.69      4.77 o
  -6  10   4      261.38      274.52      6.73 o
  -5  10   4      509.51      509.38     14.22 o
  -4  10   4      291.92      309.24      4.74 o
  -3  10   4       29.22       27.43      3.40 o
  -2  10   4       35.42       37.14      1.76 o
  -1  10   4        2.42        2.09      0.87 o
   0  10   4      119.34      120.92      2.95 o
   1  10   4        0.03       -1.08      0.85 o
   2  10   4     1508.49     1465.17     18.60 o
   3  10   4      134.49      124.02      6.75 o
   4  10   4       61.46       62.17      3.31 o
   5  10   4       35.01       32.72      2.77 o
   6  10   4       31.63       30.91      2.87 o
  -7  11   4        0.01       -1.59      1.60 o
  -6  11   4       10.69        8.86      1.43 o
  -5  11   4        4.68        7.61      1.37 o
  -4  11   4       48.82       47.81      3.00 o
  -3  11   4        4.81        6.98      1.66 o
  -2  11   4       78.43       81.91      2.60 o
  -1  11   4      106.38       98.55      3.61 o
   0  11   4      348.90      346.52      5.83 o
   1  11   4      656.60      654.70      9.89 o
   2  11   4      839.23      868.39     15.01 o
   3  11   4       15.38       13.09      2.11 o
   4  11   4       39.22       38.40      4.62 o
   5  11   4       19.36       17.28      2.32 o
   6  11   4        0.04       -1.58      1.63 o
  -7  12   4       17.44       13.67      3.68 o
  -6  12   4       34.67       34.89      5.59 o
  -5  12   4        9.24        8.08      1.68 o
  -4  12   4       72.41       77.56      3.50 o
  -3  12   4        5.81        4.43      1.31 o
  -2  12   4      142.72      150.37      3.64 o
  -1  12   4       14.47       11.07      1.38 o
   0  12   4      606.54      620.16     13.47 o
   1  12   4       26.97       22.67      1.91 o
   2  12   4        6.69        9.45      1.58 o
   3  12   4      121.57      110.20      4.17 o
   4  12   4        0.46       -1.56      1.49 o
   5  12   4       13.55       11.02      2.16 o
  -6  13   4      145.54      136.64      4.95 o
  -5  13   4       34.43       26.34      2.56 o
  -4  13   4        4.56        3.33      1.52 o
  -3  13   4        0.36       -1.92      1.65 o
  -2  13   4        9.04        4.66      1.42 o
  -1  13   4      482.28      493.33      8.95 o
   0  13   4      528.87      513.90     13.32 o
   1  13   4      110.75      100.47      3.45 o
   2  13   4       30.83       33.21      2.78 o
   3  13   4       68.96       66.11      3.57 o
   4  13   4       86.30       78.11      3.93 o
   5  13   4       14.65       13.08      2.38 o
  -6  14   4       56.33       60.82      3.70 o
  -5  14   4        2.84        4.34      1.88 o
  -4  14   4        2.30        4.08      1.75 o
  -3  14   4       83.15       86.16      2.90 o
  -2  14   4      172.54      175.41      4.68 o
  -1  14   4       76.95       70.58      3.12 o
   0  14   4      305.30      329.91     10.08 o
   1  14   4      273.17      265.32      6.91 o
   2  14   4       36.94       29.62      2.68 o
   3  14   4      107.76       93.04      4.09 o
   4  14   4       16.86       13.28      4.11 o
  -5  15   4       73.19       60.68      3.83 o
  -4  15   4        0.49        0.04      1.84 o
  -3  15   4        7.29        4.22      1.40 o
  -2  15   4       56.03       53.91      3.44 o
  -1  15   4        0.90        0.20      1.58 o
   0  15   4       14.52       12.66      2.13 o
   1  15   4       14.55       13.46      3.56 o
   2  15   4        1.18       -0.60      1.56 o
   3  15   4       93.78       87.15      4.28 o
  -4  16   4       25.29       25.14      2.79 o
  -3  16   4       25.16       16.66      2.43 o
  -2  16   4       93.65       87.60      3.24 o
  -1  16   4        8.18        7.49      1.90 o
   0  16   4       44.14       47.75      3.31 o
   1  16   4       18.52       17.93      2.40 o
   2  16   4       15.18       13.86      2.35 o
  -2  17   4        8.63        1.84      1.54 o
  -1  17   4       21.65       23.37      2.97 o
   0  17   4      235.20      241.16      7.04 o
  -9   1   5       70.85       67.42      2.59 o
  -8   1   5        0.48       -0.05      0.98 o
  -7   1   5      241.05      234.38      3.76 o
  -6   1   5      342.71      340.69      4.46 o
  -5   1   5       10.61       14.44      0.68 o
  -4   1   5        7.66        3.96      0.76 o
  -3   1   5      871.99      907.99     10.50 o
  -2   1   5        3.89        5.66      0.93 o
  -1   1   5     1198.78     1206.63     17.39 o
   0   1   5     1273.91     1336.27     16.26 o
   1   1   5       77.47       66.67      1.75 o
   2   1   5      442.48      411.82      4.72 o
   3   1   5        4.05        4.98      0.68 o
   4   1   5       95.62       97.58      2.77 o
   5   1   5      125.66      122.51      5.95 o
   6   1   5       39.10       37.21      4.07 o
   7   1   5        4.09        4.73      1.85 o
  -9   2   5       47.64       42.47      3.11 o
  -8   2   5      312.54      340.00      5.54 o
  -7   2   5      222.33      228.26      3.73 o
  -6   2   5      233.67      240.71      3.53 o
  -5   2   5      726.86      730.36      7.21 o
  -4   2   5       80.70       79.71      2.06 o
  -3   2   5      781.11      842.26     12.54 o
  -2   2   5      431.87      418.18      9.10 o
  -1   2   5       79.41       59.68      2.70 o
   0   2   5     2816.94     2704.64     36.58 o
   1   2   5      903.34      813.15     12.22 o
   2   2   5       15.08       11.09      0.58 o
   3   2   5      669.93      636.77      7.57 o
   4   2   5       10.54       10.38      1.22 o
   5   2   5       20.98       20.24      1.71 o
   6   2   5       49.24       48.10      4.69 o
   7   2   5       13.55       14.57      2.21 o
  -9   3   5      219.33      243.22      4.84 o
  -8   3   5      241.00      226.88      4.34 o
  -7   3   5      317.31      311.26      5.36 o
  -6   3   5      174.16      181.70      3.02 o
  -5   3   5        3.93        8.28      0.52 o
  -4   3   5     1161.07     1183.82     15.35 o
  -3   3   5      704.55      698.48      9.43 o
  -2   3   5      150.02      190.17      3.19 o
  -1   3   5       34.28       19.03      2.11 o
   0   3   5     2474.12     2496.40     41.92 o
   1   3   5     2032.97     1991.94     27.99 o
   2   3   5     2234.65     2307.10     23.92 o
   3   3   5       70.63       73.67      1.84 o
   4   3   5       27.99       20.61      1.10 o
   5   3   5        0.01       -1.48      0.98 o
   6   3   5        0.08       -0.35      1.44 o
   7   3   5       40.92       48.63      3.52 o
  -9   4   5        6.97        4.97      1.39 o
  -8   4   5       44.28       51.57      2.26 o
  -7   4   5        9.27        5.33      0.99 o
  -6   4   5      104.31      109.87      2.33 o
  -5   4   5      249.54      267.04      3.97 o
  -4   4   5      314.95      315.10      3.25 o
  -3   4   5      603.17      622.00      9.99 o
  -2   4   5       14.66       15.71      0.94 o
  -1   4   5      455.75      461.25      9.31 o
   0   4   5     1514.30     1484.91     25.94 o
   1   4   5      461.23      451.58      5.86 o
   2   4   5      431.26      431.25      5.45 o
   3   4   5       64.73       58.45      1.71 o
   4   4   5      249.25      242.40      3.89 o
   5   4   5       41.92       43.10      5.71 o
   6   4   5        4.36        4.50      1.71 o
   7   4   5        3.49        4.08      1.91 o
  -9   5   5        4.53        3.16      1.48 o
  -8   5   5       46.02       39.12      2.67 o
  -7   5   5        1.62        0.30      0.86 o
  -6   5   5       18.67       21.69      1.32 o
  -5   5   5      129.89      136.83      2.29 o
  -4   5   5      134.52      133.19      2.54 o
  -3   5   5      100.20       89.67      2.77 o
  -2   5   5     1362.59     1410.08     17.71 o
  -1   5   5      278.89      265.73      6.35 o
   0   5   5      216.28      241.83      5.02 o
   1   5   5       69.06       85.45      1.70 o
   2   5   5        1.62        0.64      0.63 o
   3   5   5       60.93       56.81      2.15 o
   4   5   5        8.28        3.88      0.88 o
   5   5   5       40.74       37.57      2.68 o
   6   5   5       89.28       96.45      4.09 o
   7   5   5        0.41       -0.82      1.66 o
  -9   6   5       18.15       15.69      3.25 o
  -8   6   5        0.00       -1.48      0.99 o
  -7   6   5       55.14       51.70      2.20 o
  -6   6   5        5.15        4.22      0.96 o
  -5   6   5      140.12      134.65      2.38 o
  -4   6   5      357.17      351.67      4.76 o
  -3   6   5       16.87       28.39      1.06 o
  -2   6   5      925.52      964.49     11.47 o
  -1   6   5      273.80      253.42      2.75 o
   0   6   5      147.79      142.51      2.36 o
   1   6   5      879.52      856.54      9.74 o
   2   6   5      351.05      340.61      4.79 o
   3   6   5      266.52      260.10      4.53 o
   4   6   5      339.00      332.98      7.48 o
   5   6   5      352.39      316.25      7.55 o
   6   6   5        8.29        9.63      1.93 o
   7   6   5       31.33       40.67      3.26 o
  -9   7   5      127.87      144.97      9.35 o
  -8   7   5       23.19       22.12      1.66 o
  -7   7   5        6.31        6.64      1.20 o
  -6   7   5       11.07        7.75      1.43 o
  -5   7   5       29.91       39.07      1.47 o
  -4   7   5       34.58       35.73      1.44 o
  -3   7   5       41.66       45.95      1.47 o
  -2   7   5      973.24     1002.88     13.91 o
  -1   7   5      303.04      295.98      3.85 o
   0   7   5      182.69      187.08      3.77 o
   1   7   5       52.61       56.23      1.89 o
   2   7   5        5.06        4.02      0.93 o
   3   7   5       18.58       17.61      2.12 o
   4   7   5       23.81       27.68      1.61 o
   5   7   5        0.25        0.47      1.55 o
   6   7   5       22.13       16.76      3.99 o
  -8   8   5       37.38       36.90      2.34 o
  -7   8   5       68.44       77.97      2.68 o
  -6   8   5       13.12       16.21      2.10 o
  -5   8   5      380.72      407.62      5.25 o
  -4   8   5       31.53       26.10      1.34 o
  -3   8   5       31.83       24.53      1.35 o
  -2   8   5       58.51       64.61      1.80 o
  -1   8   5      367.14      399.52      5.76 o
   0   8   5      344.81      356.78      6.00 o
   1   8   5      420.53      405.57      6.15 o
   2   8   5      835.71      839.90     11.34 o
   3   8   5      515.30      504.64      8.65 o
   4   8   5      201.92      201.60      5.64 o
   5   8   5      228.72      206.21      6.00 o
   6   8   5       25.15       24.94      2.65 o
  -8   9   5       10.11        4.99      1.90 o
  -7   9   5       58.51       65.98      2.61 o
  -6   9   5        0.03       -0.11      1.00 o
  -5   9   5      417.57      421.10      5.54 o
  -4   9   5       23.75       20.37      1.39 o
  -3   9   5       50.28       45.45      1.95 o
  -2   9   5      990.12     1002.08     12.73 o
  -1   9   5      515.95      502.83      7.16 o
   0   9   5        0.10       -0.69      1.14 o
   1   9   5      580.67      581.01      8.37 o
   2   9   5      261.09      265.46      5.00 o
   3   9   5      176.71      178.79      4.49 o
   4   9   5        0.03       -2.02      1.35 o
   5   9   5       21.03       24.19      2.74 o
   6   9   5       17.35       18.15      3.91 o
  -8  10   5       46.99       46.77      3.37 o
  -7  10   5       14.85       10.28      1.69 o
  -6  10   5        9.12       10.15      1.41 o
  -5  10   5       19.01       20.13      1.57 o
  -4  10   5      179.49      184.40      4.63 o
  -3  10   5      585.09      565.10      8.21 o
  -2  10   5       12.14       10.54      1.16 o
  -1  10   5      120.23      120.67      3.99 o
   0  10   5        0.71        0.80      1.10 o
   1  10   5       92.89       90.37      4.23 o
   2  10   5       21.31       22.61      1.77 o
   3  10   5       49.96       47.82      2.90 o
   4  10   5      116.34      114.19      4.34 o
   5  10   5      113.08      123.34      4.76 o
  -7  11   5       64.15       69.79      3.74 o
  -6  11   5      234.41      227.14      5.75 o
  -5  11   5      137.87      150.28      3.83 o
  -4  11   5        4.37        3.32      1.16 o
  -3  11   5      391.79      391.17      7.14 o
  -2  11   5      577.35      575.53      8.45 o
  -1  11   5        5.68        6.82      1.18 o
   0  11   5        4.24        2.65      1.19 o
   1  11   5      152.34      157.40      3.49 o
   2  11   5        0.03        0.89      1.38 o
   3  11   5      229.29      209.59      5.95 o
   4  11   5      176.28      180.15      5.64 o
   5  11   5       11.94        9.07      2.58 o
  -7  12   5       13.74       15.36      2.44 o
  -6  12   5      120.47      140.99      4.53 o
  -5  12   5      458.79      478.49     16.14 o
  -4  12   5       94.93      101.58      4.11 o
  -3  12   5       38.91       47.42      2.60 o
  -2  12   5       82.57       90.58      2.91 o
  -1  12   5       69.72       62.95      3.96 o
   0  12   5       65.06       65.39      3.25 o
   1  12   5      182.01      187.16      4.74 o
   2  12   5       13.93       15.05      2.04 o
   3  12   5      101.87       86.73      3.87 o
   4  12   5        0.77        1.19      1.69 o
   5  12   5       24.86       22.60      2.74 o
  -6  13   5       10.58        5.99      2.03 o
  -5  13   5      183.45      174.09      4.94 o
  -4  13   5      129.50      114.63      4.63 o
  -3  13   5       56.00       54.94      2.80 o
  -2  13   5       45.57       36.14      2.35 o
  -1  13   5       54.04       51.50      3.01 o
   0  13   5        3.74        3.38      1.37 o
   1  13   5        0.75       -0.63      1.31 o
   2  13   5      108.13      104.30      3.81 o
   3  13   5       28.90       25.07      2.60 o
   4  13   5       23.11       20.16      2.57 o
  -5  14   5      136.40      134.97      5.00 o
  -4  14   5       26.13       25.91      2.31 o
  -3  14   5      210.80      212.40      5.33 o
  -2  14   5       17.21       15.34      2.42 o
  -1  14   5       79.94       77.64      3.23 o
   0  14   5       14.07       11.89      2.58 o
   1  14   5       55.32       50.11      3.20 o
   2  14   5        1.99        2.80      1.66 o
   3  14   5       49.16       45.47      3.34 o
  -5  15   5       80.33       89.64      4.77 o
  -4  15   5        4.83        5.95      2.04 o
  -3  15   5      180.44      200.13      4.88 o
  -2  15   5      110.30      122.65      4.61 o
  -1  15   5       11.57        8.78      1.99 o
   0  15   5        0.87        2.48      1.66 o
   1  15   5        6.06        1.60      1.69 o
   2  15   5        0.24        0.97      2.58 o
  -3  16   5      142.12      133.36      4.11 o
  -2  16   5       19.12       22.26      2.59 o
  -1  16   5      102.80      115.53      4.69 o
   0  16   5       39.09       31.14      2.93 o
   1  16   5       15.44       16.80      2.41 o
  -9   0   6        3.83        1.45      1.59 o
  -8   0   6      127.34      126.03      4.09 o
  -7   0   6       82.32       72.06      2.87 o
  -6   0   6        1.81        5.24      1.02 o
  -5   0   6      177.68      192.65      5.63 o
  -4   0   6      286.53      291.45      6.80 o
  -3   0   6        0.51        1.25      1.88 o
  -2   0   6     5652.02     5557.57    127.29 o
  -1   0   6     1929.23     2005.97     48.43 o
   0   0   6      234.40      291.23      7.20 o
   1   0   6       97.01      100.69      3.40 o
   2   0   6      151.74      162.93      3.04 o
   3   0   6      162.56      170.83      4.77 o
   4   0   6      189.94      212.16     10.99 o
   5   0   6      411.63      407.69     12.60 o
   6   0   6       20.40       19.79      3.44 o
   7   0   6      166.73      184.09      8.68 o
  -9   1   6       37.13       39.64      2.34 o
  -8   1   6      129.36      126.66      4.35 o
  -7   1   6      177.83      171.80      3.20 o
  -6   1   6       29.14       24.08      1.32 o
  -5   1   6       52.83       53.91      2.17 o
  -4   1   6        0.30        0.72      0.66 o
  -3   1   6     1231.56     1161.15     17.03 o
  -2   1   6     3673.40     3510.25     58.06 o
  -1   1   6      230.43      259.36      6.58 o
   0   1   6      251.99      212.83      3.60 o
   1   1   6     1402.77     1455.18     17.97 o
   2   1   6        6.31        5.53      0.51 o
   3   1   6      362.59      375.24      5.00 o
   4   1   6      208.16      213.73      4.34 o
   5   1   6       79.89       85.85      3.76 o
   6   1   6      200.85      203.56      6.53 o
   7   1   6        3.29        3.17      2.05 o
  -9   2   6       27.23       23.49      1.98 o
  -8   2   6       36.67       45.21      1.93 o
  -7   2   6       17.20       20.08      1.49 o
  -6   2   6        0.15        1.31      0.64 o
  -5   2   6       75.82       73.14      2.42 o
  -4   2   6       61.23       58.80      1.80 o
  -3   2   6      314.16      323.78      4.03 o
  -2   2   6      851.28      832.70     13.28 o
  -1   2   6      393.67      366.58      8.84 o
   0   2   6       10.16       10.22      0.76 o
   1   2   6       12.04        8.87      0.94 o
   2   2   6      200.68      213.09      3.08 o
   3   2   6       89.94       94.55      2.14 o
   4   2   6        0.15       -1.50      1.00 o
   5   2   6       13.74        6.90      2.15 o
   6   2   6        2.44       -1.26      1.66 o
   7   2   6       29.23       28.64      2.93 o
  -9   3   6       92.54       92.73      3.29 o
  -8   3   6       92.31       89.38      2.69 o
  -7   3   6       15.29       16.98      1.27 o
  -6   3   6       76.57       68.64      1.69 o
  -5   3   6      110.16      113.64      1.57 o
  -4   3   6       11.46        7.77      0.88 o
  -3   3   6      326.23      326.11      4.49 o
  -2   3   6     1370.00     1399.29     17.30 o
  -1   3   6      187.82      212.77      4.31 o
   0   3   6      195.92      192.83      4.94 o
   1   3   6      111.61      141.38      3.49 o
   2   3   6       75.21       73.11      1.73 o
   3   3   6       91.01       90.36      2.34 o
   4   3   6       44.16       45.48      1.60 o
   5   3   6        3.05        8.16      8.18 o
   6   3   6       16.72       18.11      3.33 o
   7   3   6        4.46        6.07      2.13 o
  -9   4   6        0.21       -1.91      1.27 o
  -8   4   6        5.59        3.78      1.17 o
  -7   4   6        5.20        6.45      1.01 o
  -6   4   6        8.20        9.72      0.92 o
  -5   4   6       80.49       74.31      1.29 o
  -4   4   6       59.32       56.87      2.35 o
  -3   4   6      945.42      964.79     12.56 o
  -2   4   6       92.47      102.86      2.64 o
  -1   4   6      622.83      626.85     14.63 o
   0   4   6      411.68      415.34      8.89 o
   1   4   6      442.83      464.83      5.81 o
   2   4   6      233.23      243.08      3.63 o
   3   4   6      155.67      153.89      3.93 o
   4   4   6       53.18       44.46      1.72 o
   5   4   6       68.52       73.16      5.63 o
   6   4   6       26.73       35.74      2.98 o
  -9   5   6       46.86       40.85      2.68 o
  -8   5   6       11.07       15.87      1.51 o
  -7   5   6      120.26      113.78      2.64 o
  -6   5   6       26.57       27.54      1.41 o
  -5   5   6      766.07      770.48      9.05 o
  -4   5   6        5.68        5.18      1.11 o
  -3   5   6       84.60       70.90      2.40 o
  -2   5   6      852.06      804.14     10.76 o
  -1   5   6        4.82        5.63      1.33 o
   0   5   6       84.26       70.34      3.06 o
   1   5   6       11.65       13.82      0.69 o
   2   5   6      149.72      144.36      2.71 o
   3   5   6      420.27      414.21      5.77 o
   4   5   6      216.48      221.44      3.92 o
   5   5   6       15.84       21.87      2.35 o
   6   5   6       88.00       87.66      4.30 o
  -9   6   6       33.75       32.93      2.35 o
  -8   6   6        0.17       -0.78      1.49 o
  -7   6   6        1.56        0.44      0.97 o
  -6   6   6        1.00       -1.22      0.81 o
  -5   6   6       50.29       45.12      1.61 o
  -4   6   6      146.86      161.82      1.90 o
  -3   6   6       39.80       36.26      1.73 o
  -2   6   6      351.77      349.78      6.60 o
  -1   6   6      494.38      491.24     10.57 o
   0   6   6      366.26      357.77      5.21 o
   1   6   6        4.19        6.03      0.78 o
   2   6   6        0.65       -0.20      0.72 o
   3   6   6      775.65      794.77      9.75 o
   4   6   6      189.65      183.54      5.37 o
   5   6   6       68.53       68.53      9.70 o
   6   6   6        0.10       -0.25      1.66 o
  -9   7   6       14.22       16.26      2.38 o
  -8   7   6        3.49        5.00      1.44 o
  -7   7   6       71.06       62.85      2.74 o
  -6   7   6       23.08       17.96      1.57 o
  -5   7   6      137.88      152.38      3.02 o
  -4   7   6       28.83       24.12      1.19 o
  -3   7   6      206.07      213.41      3.73 o
  -2   7   6       51.57       54.11      1.07 o
  -1   7   6       79.69       79.48      1.38 o
   0   7   6       36.99       35.30      1.44 o
   1   7   6      605.94      613.58      7.61 o
   2   7   6        4.74        2.96      0.91 o
   3   7   6        2.09        1.57      0.96 o
   4   7   6      132.16      137.02      5.43 o
   5   7   6       30.60       29.35      2.68 o
   6   7   6       32.35       23.53      2.62 o
  -8   8   6       82.18       92.73      3.27 o
  -7   8   6       28.13       25.25      2.29 o
  -6   8   6      312.83      315.40      5.19 o
  -5   8   6     1319.73     1391.29     15.85 o
  -4   8   6       75.75       79.49      2.13 o
  -3   8   6      386.37      398.01      5.34 o
  -2   8   6       26.98       30.46      1.31 o
  -1   8   6       12.80       13.27      0.97 o
   0   8   6      308.02      310.86      4.92 o
   1   8   6     1120.73     1155.48     13.21 o
   2   8   6       49.21       49.14      2.16 o
   3   8   6      340.66      337.89      5.35 o
   4   8   6       70.75       68.78      2.84 o
   5   8   6       17.81       15.98      2.24 o
   6   8   6       13.01       12.15      2.32 o
  -8   9   6        5.32        7.69      1.67 o
  -7   9   6       43.24       45.97      2.43 o
  -6   9   6       86.06       88.17      3.63 o
  -5   9   6      637.54      677.04     10.59 o
  -4   9   6      147.39      155.95      3.99 o
  -3   9   6       10.75       11.60      1.08 o
  -2   9   6        0.36        1.33      0.77 o
  -1   9   6       15.43       13.19      1.06 o
   0   9   6       30.10       28.58      1.86 o
   1   9   6      630.76      619.76      8.07 o
   2   9   6      423.33      427.88      6.26 o
   3   9   6       49.60       52.93      2.37 o
   4   9   6        0.97       -0.63      1.49 o
   5   9   6        2.19        3.03      1.76 o
  -8  10   6       22.31       22.91      3.29 o
  -7  10   6       21.61       24.42      2.41 o
  -6  10   6      185.97      163.19      7.37 o
  -5  10   6       13.46        8.93      1.62 o
  -4  10   6       20.35       22.49      2.11 o
  -3  10   6        5.61        5.63      1.45 o
  -2  10   6      115.24      115.97      3.64 o
  -1  10   6       60.53       65.32      2.12 o
   0  10   6       22.83       22.91      1.88 o
   1  10   6        1.45        3.04      1.18 o
   2  10   6       63.49       66.19      2.68 o
   3  10   6       12.97        9.78      3.33 o
   4  10   6       19.27       20.28      2.38 o
   5  10   6       63.43       65.43      5.09 o
  -7  11   6        9.57       11.29      1.77 o
  -6  11   6       34.82       37.23      3.93 o
  -5  11   6       37.65       39.22      2.04 o
  -4  11   6      194.55      194.33      4.65 o
  -3  11   6        5.24        4.07      1.16 o
  -2  11   6      195.41      193.36      3.76 o
  -1  11   6       35.69       31.07      1.81 o
   0  11   6      184.06      190.62      5.86 o
   1  11   6      468.48      481.98      7.75 o
   2  11   6       21.01       27.90      3.25 o
   3  11   6       10.41        9.96      1.96 o
   4  11   6       18.54       19.36      3.99 o
  -7  12   6      120.58      116.83      4.77 o
  -6  12   6       20.01       28.01      2.39 o
  -5  12   6      232.15      228.60      7.70 o
  -4  12   6       63.33       65.11      2.94 o
  -3  12   6        0.67        0.40      1.21 o
  -2  12   6       32.07       25.84      1.67 o
  -1  12   6        3.80        3.52      1.20 o
   0  12   6      232.03      245.72      4.95 o
   1  12   6      605.66      622.66     10.60 o
   2  12   6        2.32        4.91      1.77 o
   3  12   6       96.48      109.00      4.45 o
   4  12   6        1.80        0.01      1.63 o
  -6  13   6       92.70      102.39      4.41 o
  -5  13   6       46.40       50.32      2.43 o
  -4  13   6      171.36      195.54      9.60 o
  -3  13   6        1.45        0.19      1.36 o
  -2  13   6       13.97       13.04      1.73 o
  -1  13   6        0.46        0.17      1.33 o
   0  13   6       68.35       67.59      3.40 o
   1  13   6       58.90       65.52      3.10 o
   2  13   6      145.11      138.80      5.57 o
   3  13   6       12.21       13.53      2.24 o
  -5  14   6       14.05       20.13      2.54 o
  -4  14   6       29.14       22.81      2.23 o
  -3  14   6        4.78        2.05      1.53 o
  -2  14   6       36.75       35.72      2.48 o
  -1  14   6        0.21        0.31      1.38 o
   0  14   6       36.16       34.93      3.42 o
   1  14   6        6.19        8.67      2.39 o
   2  14   6       10.01       11.39      2.21 o
  -4  15   6        4.56        1.08      1.47 o
  -3  15   6        0.40        1.22      3.44 o
  -2  15   6       50.54       37.39      5.55 o
  -1  15   6        0.89       -1.01      2.62 o
   0  15   6        2.50        1.78      1.80 o
   1  15   6       33.40       28.81      3.44 o
  -2  16   6       15.41       15.26      2.70 o
  -1  16   6       22.03       18.45      2.54 o
  -9   1   7       36.15       33.79      2.20 o
  -8   1   7       31.00       25.24      1.71 o
  -7   1   7        4.88        5.59      0.92 o
  -6   1   7      202.21      215.38      3.02 o
  -5   1   7       91.78       90.07      2.69 o
  -4   1   7      227.07      207.42      3.81 o
  -3   1   7      288.00      290.32      7.91 o
  -2   1   7      654.74      630.44     13.28 o
  -1   1   7        6.81        4.38      2.43 o
   0   1   7        5.02        3.22      0.70 o
   1   1   7      553.58      559.48      8.01 o
   2   1   7      457.08      458.24      5.96 o
   3   1   7       91.86       91.83      2.58 o
   4   1   7     1682.10     1727.44     21.61 o
   5   1   7      166.58      161.05      5.17 o
   6   1   7        0.90        0.93      1.66 o
  -9   2   7        2.17        2.98      1.72 o
  -8   2   7       13.16       12.20      1.42 o
  -7   2   7      170.06      149.41      4.03 o
  -6   2   7      249.57      246.93      3.41 o
  -5   2   7      448.27      444.61      8.93 o
  -4   2   7       29.39       23.53      1.47 o
  -3   2   7      344.16      353.41      7.41 o
  -2   2   7      654.83      664.26     11.35 o
  -1   2   7        0.01        0.57      0.55 o
   0   2   7       10.42       16.40      1.08 o
   1   2   7      395.75      402.14      7.24 o
   2   2   7      219.71      222.99      2.83 o
   3   2   7      224.00      214.53      3.61 o
   4   2   7        7.34       -2.19      2.45 o
   5   2   7       48.66       48.35      3.10 o
   6   2   7        0.94        2.44      2.35 o
  -9   3   7        2.13        2.56      1.38 o
  -8   3   7       18.14       15.01      1.50 o
  -7   3   7       98.12      108.32      2.42 o
  -6   3   7        9.08        8.93      0.84 o
  -5   3   7        1.90        1.92      0.92 o
  -4   3   7     1838.29     1810.35     20.39 o
  -3   3   7       39.12       39.98      1.22 o
  -2   3   7       21.15       19.52      1.00 o
  -1   3   7       15.52       15.84      1.60 o
   0   3   7      113.68      123.44      3.64 o
   1   3   7      180.83      173.42      3.64 o
   2   3   7      384.56      395.79      5.20 o
   3   3   7      226.87      220.80      3.73 o
   4   3   7      295.19      305.22      5.65 o
   5   3   7       78.69       77.43      3.67 o
   6   3   7        0.45       -2.36      1.57 o
  -9   4   7        2.20        3.70      1.42 o
  -8   4   7       10.19       14.54      1.56 o
  -7   4   7       31.99       26.07      1.51 o
  -6   4   7      425.58      430.53      5.42 o
  -5   4   7        0.82        0.55      1.01 o
  -4   4   7        0.08       -0.33      1.03 o
  -3   4   7        9.12       10.29      0.93 o
  -2   4   7       27.03       27.27      1.45 o
  -1   4   7      199.54      186.91      5.44 o
   0   4   7      519.36      513.61      8.73 o
   1   4   7      301.49      310.33      3.99 o
   2   4   7      610.59      603.58      7.99 o
   3   4   7      124.71      125.11      2.76 o
   4   4   7        4.96        2.90      1.30 o
   5   4   7       26.61       20.56      4.69 o
   6   4   7       38.70       33.78      3.01 o
  -9   5   7        8.73       12.26      1.73 o
  -8   5   7       34.88       35.44      2.06 o
  -7   5   7       24.52       27.96      1.61 o
  -6   5   7       37.09       43.91      1.61 o
  -5   5   7      231.66      237.36      3.31 o
  -4   5   7       43.06       50.12      2.43 o
  -3   5   7      998.22      998.94     13.23 o
  -2   5   7      173.05      165.75      4.90 o
  -1   5   7        0.05       -1.05      2.86 o
   0   5   7       91.11       91.54      3.70 o
   1   5   7       30.44       34.43      1.01 o
   2   5   7      297.32      318.24      4.67 o
   3   5   7      260.31      274.63      4.49 o
   4   5   7       16.39       12.29      1.54 o
   5   5   7       15.71       12.50      2.07 o
   6   5   7       17.31       17.13      2.49 o
  -9   6   7       24.28       23.25      2.06 o
  -8   6   7        7.64       11.76      1.54 o
  -7   6   7       45.29       37.41      1.85 o
  -6   6   7       57.30       66.22      2.49 o
  -5   6   7       43.99       43.32      1.53 o
  -4   6   7       76.51       69.05      2.88 o
  -3   6   7        0.34        0.06      0.90 o
  -2   6   7      182.18      176.79      4.23 o
  -1   6   7      217.55      192.78      5.91 o
   0   6   7       10.24        8.51      0.63 o
   1   6   7      271.50      275.57      4.06 o
   2   6   7       34.21       37.40      1.64 o
   3   6   7        0.07        1.13      0.93 o
   4   6   7       22.07       24.88      2.37 o
   5   6   7       41.22       40.32      5.52 o
  -8   7   7        0.19       -1.16      1.18 o
  -7   7   7      130.88      136.23      3.44 o
  -6   7   7      521.41      550.37      6.58 o
  -5   7   7        1.35        2.12      0.86 o
  -4   7   7      418.06      422.11      6.29 o
  -3   7   7       55.22       62.42      1.42 o
  -2   7   7       10.39        9.29      1.36 o
  -1   7   7       13.15       11.13      0.71 o
   0   7   7      331.43      344.63      5.66 o
   1   7   7       45.18       42.23      1.87 o
   2   7   7       49.55       48.78      1.95 o
   3   7   7       64.50       68.19      2.34 o
   4   7   7      103.56      112.31      4.28 o
   5   7   7        0.09       -0.88      1.58 o
  -8   8   7       12.13       17.00      1.81 o
  -7   8   7       26.01       19.23      1.72 o
  -6   8   7      318.61      334.40      4.98 o
  -5   8   7        0.14        1.00      0.96 o
  -4   8   7       17.48       16.40      1.17 o
  -3   8   7      313.54      337.53      5.27 o
  -2   8   7       99.12       98.88      1.86 o
  -1   8   7        4.59        4.88      1.22 o
   0   8   7      356.31      358.71      5.57 o
   1   8   7       90.46       92.26      2.45 o
   2   8   7      126.52      134.88      3.79 o
   3   8   7      165.64      169.92      3.65 o
   4   8   7       54.20       58.50      3.35 o
   5   8   7       44.02       42.22      3.23 o
  -8   9   7       14.50        7.72      1.62 o
  -7   9   7        1.51        1.72      1.29 o
  -6   9   7       40.58       33.47      1.72 o
  -5   9   7        1.40       -0.65      1.08 o
  -4   9   7       94.04      107.51      2.80 o
  -3   9   7      179.71      178.97      3.28 o
  -2   9   7      372.30      372.24      5.30 o
  -1   9   7       55.61       52.39      2.67 o
   0   9   7      605.10      612.20      9.88 o
   1   9   7      322.47      327.04      5.16 o
   2   9   7        0.30       -0.99      0.95 o
   3   9   7       34.35       32.83      4.27 o
   4   9   7       17.34       15.21      2.18 o
  -7  10   7       15.60       17.78      1.85 o
  -6  10   7       72.67       75.83      2.44 o
  -5  10   7        1.60       -0.31      1.97 o
  -4  10   7       67.40       75.68      3.47 o
  -3  10   7       67.34       63.24      2.16 o
  -2  10   7       47.88       40.46      1.80 o
  -1  10   7      467.43      499.33      6.85 o
   0  10   7       51.15       51.91      2.26 o
   1  10   7      257.61      271.54      4.74 o
   2  10   7      251.02      248.53      5.02 o
   3  10   7        2.98        4.15      1.39 o
   4  10   7       35.93       38.52      3.04 o
  -7  11   7        0.00        0.95      1.38 o
  -6  11   7        6.92        7.08      1.66 o
  -5  11   7        1.21        1.30      1.33 o
  -4  11   7        0.50       -0.95      1.15 o
  -3  11   7        8.26       12.64      1.41 o
  -2  11   7       11.57       14.01      1.34 o
  -1  11   7       64.66       68.97      2.33 o
   0  11   7       49.49       54.98      2.22 o
   1  11   7        0.78        0.59      1.05 o
   2  11   7        4.99        5.27      1.49 o
   3  11   7        6.27        4.27      1.82 o
   4  11   7        9.54       11.89      2.18 o
  -6  12   7        0.40        2.19      1.56 o
  -5  12   7       11.26        5.56      1.77 o
  -4  12   7        2.28        1.49      1.92 o
  -3  12   7       50.16       59.62      2.55 o
  -2  12   7       16.05       16.29      1.61 o
  -1  12   7      255.32      256.88      5.09 o
   0  12   7       60.90       51.82      3.07 o
   1  12   7        0.37       -0.33      1.14 o
   2  12   7        0.00       -1.40      1.32 o
   3  12   7        3.77        3.93      1.85 o
  -5  13   7        1.94        2.46      1.31 o
  -4  13   7        0.10       -0.40      1.42 o
  -3  13   7       41.93       37.18      2.73 o
  -2  13   7       20.80       15.88      1.87 o
  -1  13   7        9.28        8.76      1.65 o
   0  13   7       13.34       14.40      1.89 o
   1  13   7        5.75        5.27      1.66 o
   2  13   7        6.23        3.49      1.77 o
  -4  14   7       95.30       96.00      3.69 o
  -3  14   7       54.31       46.81      2.88 o
  -2  14   7       34.20       40.28      2.70 o
  -1  14   7      112.78      119.35      8.05 o
   0  14   7       28.36       30.03      5.20 o
   1  14   7       21.13       22.10      2.93 o
  -3  15   7       11.20       16.27      2.40 o
  -2  15   7      119.87      125.26      4.26 o
  -1  15   7       12.07       12.36      2.27 o
   0  15   7       33.64       34.90      3.87 o
  -9   0   8       56.41       66.58     12.48 o
  -8   0   8        0.51        3.71      1.88 o
  -7   0   8      294.63      310.12     12.09 o
  -6   0   8      433.35      420.59     14.28 o
  -5   0   8       84.94       77.52      3.57 o
  -4   0   8      268.96      254.69      6.09 o
  -3   0   8       48.48       42.17      4.54 o
  -2   0   8      586.08      565.96     17.92 o
  -1   0   8      928.21      945.79     26.13 o
   0   0   8      101.81      113.59      5.44 o
   1   0   8      217.33      208.06      7.63 o
   2   0   8        9.94       10.25      1.40 o
   3   0   8      354.82      368.16      8.51 o
   4   0   8       36.13       48.58      3.55 o
   5   0   8       31.34       29.10      3.83 o
  -9   1   8       61.62       61.95      2.73 o
  -8   1   8       50.27       54.93      2.48 o
  -7   1   8       52.55       42.25      1.80 o
  -6   1   8       92.20       93.89      3.17 o
  -5   1   8      301.65      310.26     10.32 o
  -4   1   8       30.25       23.60      1.30 o
  -3   1   8       60.91       62.42      3.76 o
  -2   1   8      138.55      148.10      7.43 o
  -1   1   8      194.44      180.10      5.89 o
   0   1   8      901.55      901.96     12.00 o
   1   1   8       50.38       52.32      3.17 o
   2   1   8        5.93        4.42      0.78 o
   3   1   8      263.91      272.97      4.97 o
   4   1   8      255.72      266.79      5.35 o
   5   1   8        6.64        1.82      1.68 o
  -9   2   8       20.49       19.23      1.86 o
  -8   2   8        0.76        0.16      1.07 o
  -7   2   8        1.86        2.24      0.91 o
  -6   2   8       11.25       12.41      1.53 o
  -5   2   8      175.70      160.12      3.71 o
  -4   2   8      312.01      282.51      4.84 o
  -3   2   8        0.30        0.00      1.38 o
  -2   2   8        3.44        2.93      2.23 o
  -1   2   8       44.05       37.23      1.77 o
   0   2   8       33.84       26.98      1.49 o
   1   2   8      125.43      132.33      3.70 o
   2   2   8      199.16      193.89      3.19 o
   3   2   8        0.52       -2.08      1.39 o
   4   2   8       67.25       63.48      3.30 o
   5   2   8        1.25        0.45      1.66 o
  -9   3   8       19.99       17.40      1.83 o
  -8   3   8       12.86        9.28      1.32 o
  -7   3   8      163.08      156.64      3.18 o
  -6   3   8      206.98      190.90      5.63 o
  -5   3   8        1.14        1.47      1.00 o
  -4   3   8      184.06      177.55      3.45 o
  -3   3   8       83.92       87.09      2.19 o
  -2   3   8       56.10       51.19      1.75 o
  -1   3   8        0.01       -0.22      0.85 o
   0   3   8      144.17      148.73      3.38 o
   1   3   8        0.12       -0.06      1.05 o
   2   3   8      154.40      158.17      3.24 o
   3   3   8      121.51      120.01      2.78 o
   4   3   8       49.60       47.55      2.44 o
   5   3   8        0.01        0.34      1.63 o
  -9   4   8      117.62      120.15      3.65 o
  -8   4   8        8.42        4.46      1.26 o
  -7   4   8       27.78       28.76      2.02 o
  -6   4   8        0.55       -0.93      0.75 o
  -5   4   8        2.48        3.26      1.12 o
  -4   4   8      603.02      575.99      8.79 o
  -3   4   8      229.77      216.88      3.56 o
  -2   4   8        2.79        3.83      1.92 o
  -1   4   8      516.21      525.96     11.12 o
   0   4   8       26.89       27.05      1.86 o
   1   4   8      172.23      184.61      3.14 o
   2   4   8        0.56        0.06      0.79 o
   3   4   8      157.43      152.25      3.17 o
   4   4   8       17.79       10.83      1.99 o
   5   4   8       60.76       65.70      3.70 o
  -8   5   8       17.34       20.06      1.83 o
  -7   5   8       13.65       15.14      1.37 o
  -6   5   8       45.52       55.78      2.23 o
  -5   5   8      189.13      195.80      5.52 o
  -4   5   8       52.70       48.81      2.40 o
  -3   5   8       19.97       19.30      1.30 o
  -2   5   8      149.65      152.82      4.88 o
  -1   5   8      235.96      219.26      6.13 o
   0   5   8      693.41      726.75     12.06 o
   1   5   8       48.62       45.74      1.66 o
   2   5   8        5.38        6.23      1.02 o
   3   5   8       10.91        9.48      1.21 o
   4   5   8        1.57        2.93      1.76 o
   5   5   8        4.48        3.66      1.85 o
  -8   6   8        9.32       10.23      1.53 o
  -7   6   8       32.64       34.56      1.85 o
  -6   6   8        5.21        5.65      1.00 o
  -5   6   8      125.75      132.02      2.44 o
  -4   6   8       15.52       14.26      2.33 o
  -3   6   8      104.07       97.34      2.73 o
  -2   6   8      234.34      232.62      7.04 o
  -1   6   8       82.04       85.17      3.85 o
   0   6   8       99.34       97.51      2.41 o
   1   6   8       65.69       63.63      1.86 o
   2   6   8      403.55      392.98      5.67 o
   3   6   8        0.91       -0.01      1.14 o
   4   6   8       46.69       47.89      3.18 o
   5   6   8       38.51       38.82      3.18 o
  -8   7   8        3.24        7.77      1.47 o
  -7   7   8       38.80       45.53      2.18 o
  -6   7   8      158.07      151.44      3.34 o
  -5   7   8       96.60      106.52      2.84 o
  -4   7   8      173.49      159.54      3.16 o
  -3   7   8       15.66       16.30      1.96 o
  -2   7   8       25.38       29.24      2.42 o
  -1   7   8       50.93       53.36      1.80 o
   0   7   8        8.18        5.61      0.84 o
   1   7   8      105.93      111.08      2.60 o
   2   7   8       81.87       80.98      2.45 o
   3   7   8       44.72       50.61      3.26 o
   4   7   8      166.54      167.59      9.39 o
  -8   8   8       24.15       26.89      2.05 o
  -7   8   8       21.33       19.81      1.71 o
  -6   8   8       98.83      103.62      2.93 o
  -5   8   8        3.88        3.67      1.04 o
  -4   8   8        2.37        0.88      1.34 o
  -3   8   8      478.15      483.66      6.49 o
  -2   8   8      132.49      129.38      3.60 o
  -1   8   8       29.84       27.40      1.43 o
   0   8   8      139.69      143.17      2.94 o
   1   8   8       22.07       18.51      1.40 o
   2   8   8       99.92       95.28      3.47 o
   3   8   8       19.46       21.44      2.32 o
   4   8   8       20.23       22.59      4.97 o
  -7   9   8        3.93        3.27      1.30 o
  -6   9   8       12.66       13.94      1.55 o
  -5   9   8        1.15       -0.32      1.15 o
  -4   9   8      143.05      164.94      4.83 o
  -3   9   8        2.47        2.86      0.93 o
  -2   9   8       28.26       32.71      1.51 o
  -1   9   8       40.57       40.02      2.54 o
   0   9   8      133.87      140.25      3.10 o
   1   9   8       37.21       40.81      1.95 o
   2   9   8      133.47      142.17      3.41 o
   3   9   8        0.08        0.17      1.56 o
   4   9   8       47.40       47.89      3.40 o
  -7  10   8        3.00        4.92      1.45 o
  -6  10   8        0.10       -0.13      1.20 o
  -5  10   8       37.11       45.32      2.38 o
  -4  10   8        3.70        1.70      1.36 o
  -3  10   8        5.52        4.12      1.34 o
  -2  10   8        0.01        0.26      0.90 o
  -1  10   8        0.86        1.99      1.03 o
   0  10   8       21.46       24.11      1.70 o
   1  10   8       94.02       90.13      2.76 o
   2  10   8       86.25       89.13      3.87 o
   3  10   8        2.59        3.01      1.80 o
  -6  11   8        0.00        0.49      1.19 o
  -5  11   8        4.87        5.49      1.50 o
  -4  11   8       79.81       74.23      4.09 o
  -3  11   8      108.96      120.39      3.21 o
  -2  11   8       28.75       24.10      1.71 o
  -1  11   8       24.37       24.67      1.73 o
   0  11   8        0.03        0.70      1.01 o
   1  11   8        1.04        1.69      1.45 o
   2  11   8       11.56        8.14      1.70 o
   3  11   8        3.62        4.37      1.91 o
  -5  12   8       92.28       90.71      5.04 o
  -4  12   8        0.57       -1.74      1.34 o
  -3  12   8      240.62      243.01      4.96 o
  -2  12   8       48.11       45.57      2.30 o
  -1  12   8       30.86       24.68      1.88 o
   0  12   8        7.89        9.24      2.45 o
   1  12   8       18.37       20.17      2.37 o
   2  12   8       43.03       47.37      3.34 o
  -5  13   8       15.39       23.44      3.05 o
  -4  13   8       48.30       58.70      3.03 o
  -3  13   8        8.51        6.50      1.63 o
  -2  13   8       56.45       67.06      3.11 o
  -1  13   8        0.02       -1.52      1.36 o
   0  13   8       20.61       20.23      2.24 o
   1  13   8       11.82       12.83      1.96 o
  -3  14   8       57.59       75.58      3.46 o
  -2  14   8       40.37       38.12      4.01 o
  -1  14   8        2.91        1.79      1.60 o
  -8   1   9        0.59        1.38      1.02 o
  -7   1   9       35.94       31.77      2.85 o
  -6   1   9        3.08        2.85      1.40 o
  -5   1   9       19.79       17.16      1.36 o
  -4   1   9      314.33      317.15     16.82 o
  -3   1   9      143.92      121.81     10.41 o
  -2   1   9       14.79       12.04      2.46 o
  -1   1   9       11.36       13.21      0.98 o
   0   1   9       16.52       14.56      1.26 o
   1   1   9       30.89       26.59      1.67 o
   2   1   9        8.18       11.94      1.55 o
   3   1   9      131.88      139.82      3.53 o
   4   1   9       33.75       36.80      2.97 o
  -8   2   9       13.36       16.24      1.42 o
  -7   2   9        5.19        5.63      1.83 o
  -6   2   9       31.94       36.83      2.63 o
  -5   2   9      216.08      214.08      4.49 o
  -4   2   9      284.20      273.39      7.74 o
  -3   2   9     3387.18     3362.54     57.62 o
  -2   2   9      193.12      213.85      7.08 o
  -1   2   9      120.47      122.56      3.48 o
   0   2   9      220.61      224.73      5.11 o
   1   2   9       26.11       29.08      2.04 o
   2   2   9       14.05       16.44      1.16 o
   3   2   9      313.27      340.84      7.11 o
   4   2   9      153.34      151.47      5.28 o
  -8   3   9        1.35        2.76      1.13 o
  -7   3   9        6.60        7.13      0.96 o
  -6   3   9        0.23       -0.94      1.27 o
  -5   3   9      142.40      129.06      3.38 o
  -4   3   9       79.85       82.91      2.44 o
  -3   3   9      304.62      292.50      4.91 o
  -2   3   9       42.08       38.27      2.73 o
  -1   3   9       94.93       96.34      3.65 o
   0   3   9       35.84       28.67      1.90 o
   1   3   9       46.53       48.22      3.22 o
   2   3   9       50.15       48.11      1.95 o
   3   3   9       24.62       24.08      1.80 o
   4   3   9        0.72       -2.28      1.52 o
  -8   4   9       47.21       46.37      2.16 o
  -7   4   9       24.58       23.68      2.39 o
  -6   4   9        4.64        3.85      1.57 o
  -5   4   9       10.64       15.93      1.93 o
  -4   4   9       54.53       44.04      1.74 o
  -3   4   9       18.14       20.68      1.90 o
  -2   4   9       38.84       37.10      4.91 o
  -1   4   9       26.07       22.39      2.32 o
   0   4   9        0.33        1.44      0.99 o
   1   4   9       39.43       43.58      1.47 o
   2   4   9       61.39       60.53      2.00 o
   3   4   9        8.66        8.21      1.52 o
   4   4   9        1.13        2.15      1.69 o
  -8   5   9       21.41       17.25      1.59 o
  -7   5   9       40.57       33.20      1.68 o
  -6   5   9        6.16        4.30      1.69 o
  -5   5   9      340.14      336.05      8.13 o
  -4   5   9        6.66        5.97      1.02 o
  -3   5   9        0.00       -0.10      0.84 o
  -2   5   9       25.86       23.00      2.21 o
  -1   5   9      254.53      232.14      6.69 o
   0   5   9       79.95       72.44      2.72 o
   1   5   9       25.85       25.77      1.22 o
   2   5   9       53.27       52.26      2.00 o
   3   5   9      112.98      108.72      3.28 o
   4   5   9        0.02        0.94      1.77 o
  -8   6   9        0.24       -0.27      1.17 o
  -7   6   9        3.80        3.96      1.15 o
  -6   6   9        2.94        2.35      0.87 o
  -5   6   9       43.06       39.51      5.40 o
  -4   6   9       18.38       18.26      1.51 o
  -3   6   9      104.53      107.55      3.41 o
  -2   6   9       12.60        7.48      1.73 o
  -1   6   9       37.53       48.97      3.36 o
   0   6   9        2.53        3.52      1.43 o
   1   6   9       26.69       25.95      1.39 o
   2   6   9        8.43        7.19      1.06 o
   3   6   9       88.68       95.83      3.24 o
   4   6   9       44.51       36.49      4.22 o
  -7   7   9      135.99      139.04      2.96 o
  -6   7   9      183.65      196.26      3.87 o
  -5   7   9       17.56       20.14      1.98 o
  -4   7   9      114.75      125.01      3.73 o
  -3   7   9        8.28        6.56      1.41 o
  -2   7   9       84.84       77.73      4.09 o
  -1   7   9       10.73        9.57      2.02 o
   0   7   9      236.42      241.41      4.93 o
   1   7   9       34.00       33.87      1.64 o
   2   7   9       34.72       33.00      1.81 o
   3   7   9        0.52        1.11      2.03 o
  -7   8   9       20.47       15.48      1.70 o
  -6   8   9       35.19       40.72      2.02 o
  -5   8   9        1.81        4.46      1.01 o
  -4   8   9        4.49        3.25      1.20 o
  -3   8   9       12.20       18.27      1.32 o
  -2   8   9        0.09       -0.65      0.86 o
  -1   8   9        7.39        6.48      1.48 o
   0   8   9        0.23        1.45      0.97 o
   1   8   9        9.40       10.78      1.49 o
   2   8   9       33.86       39.18      2.03 o
   3   8   9       20.07       17.95      2.32 o
  -7   9   9       33.42       32.33      1.80 o
  -6   9   9      116.41      114.53      3.16 o
  -5   9   9      206.39      214.93      5.95 o
  -4   9   9        0.00       -0.58      1.00 o
  -3   9   9       11.27       10.09      1.19 o
  -2   9   9       27.78       30.97      1.68 o
  -1   9   9      268.06      270.70      4.80 o
   0   9   9      176.09      190.18      3.77 o
   1   9   9        1.81        1.78      1.10 o
   2   9   9        8.30        8.12      1.88 o
   3   9   9       54.28       60.64      3.65 o
  -6  10   9        0.69        2.11      1.29 o
  -5  10   9        8.68       12.49      1.93 o
  -4  10   9       24.90       24.43      1.82 o
  -3  10   9      101.16      102.47      2.81 o
  -2  10   9        0.06       -1.46      0.97 o
  -1  10   9       20.34       22.45      1.74 o
   0  10   9       48.31       47.64      2.31 o
   1  10   9       81.78       92.96      2.93 o
   2  10   9       22.65       26.13      2.63 o
  -5  11   9        5.64        5.20      1.48 o
  -4  11   9       60.92       64.26      2.86 o
  -3  11   9        2.18        2.60      1.21 o
  -2  11   9       19.68       15.79      1.65 o
  -1  11   9        8.06       10.07      2.25 o
   0  11   9      260.66      294.50      5.69 o
   1  11   9       37.16       31.54      2.73 o
  -4  12   9        0.07        0.60      1.35 o
  -3  12   9        2.03        3.87      1.32 o
  -2  12   9        1.26       -0.66      1.17 o
  -1  12   9       11.27       12.34      1.83 o
   0  12   9       11.90       14.66      1.93 o
  -3  13   9       12.34       10.39      1.85 o
  -2  13   9        6.33        5.90      1.72 o
  -1  13   9       18.40       24.80      2.31 o
  -8   0  10       26.75       27.93      4.30 o
  -7   0  10      154.20      120.95      6.88 o
  -6   0  10       22.42       20.26      2.89 o
  -5   0  10       63.79       62.20      3.52 o
  -3   0  10        0.00       -2.89      2.27 o
  -2   0  10       27.21       23.94      3.91 o
  -1   0  10        6.79        6.90      1.64 o
   0   0  10      226.06      207.78      6.14 o
   1   0  10      326.04      335.36      8.57 o
   2   0  10        2.99        0.71      1.49 o
   3   0  10      168.60      189.76      6.57 o
  -8   1  10       27.56       29.91      3.12 o
  -7   1  10        1.47        0.85      1.63 o
  -6   1  10       61.57       66.85      3.18 o
  -5   1  10        3.94        2.78      1.05 o
  -3   1  10       14.08        9.98      3.13 o
  -2   1  10       43.27       43.87      5.91 o
  -1   1  10        2.62        3.20      0.87 o
   0   1  10       56.02       56.37      3.21 o
   1   1  10        2.17        1.41      1.29 o
   2   1  10      170.34      182.52      4.48 o
   3   1  10       91.38      101.52      3.27 o
  -8   2  10       13.09       17.28      2.76 o
  -7   2  10        3.41        0.47      1.55 o
  -6   2  10        0.12       -0.04      1.22 o
  -5   2  10       17.27       17.21      1.63 o
  -4   2  10       91.97       82.36      1.99 o
  -3   2  10        1.31        1.30      1.80 o
  -2   2  10        2.04        2.31      1.74 o
  -1   2  10       31.39       28.38      1.55 o
   0   2  10        0.56        0.03      1.07 o
   1   2  10       16.38       17.08      2.27 o
   2   2  10       84.08       79.22      3.58 o
   3   2  10       42.67       44.53      2.36 o
  -8   3  10       23.34       26.11      3.36 o
  -7   3  10       10.01        6.38      1.91 o
  -6   3  10        0.86        1.51      1.35 o
  -5   3  10       78.73       70.17      6.45 o
  -4   3  10      267.87      252.74      4.56 o
  -3   3  10       24.85       19.97      2.74 o
  -2   3  10      181.92      178.93      5.36 o
  -1   3  10      135.31      130.52      3.55 o
   0   3  10       13.36       12.82      1.58 o
   1   3  10       16.72       16.66      1.91 o
   2   3  10       87.03       90.24      2.67 o
   3   3  10       64.83       70.08      2.79 o
  -8   4  10        0.29       -0.44      1.92 o
  -7   4  10        5.43        3.13      2.43 o
  -6   4  10        0.50        1.03      1.38 o
  -5   4  10       75.20       79.71      3.32 o
  -4   4  10       69.85       75.72      2.41 o
  -3   4  10       23.02       22.02      3.52 o
  -2   4  10       38.34       49.20      4.81 o
  -1   4  10        2.31        1.15      1.68 o
   0   4  10       23.27       13.86      1.69 o
   1   4  10      156.69      164.77      5.44 o
   2   4  10       22.82       23.37      1.64 o
   3   4  10        0.21       -1.12      1.24 o
  -7   5  10        0.90        0.31      3.79 o
  -6   5  10       48.14       53.46      3.37 o
  -5   5  10       96.67      101.42      3.95 o
  -4   5  10       10.51       13.73      1.41 o
  -3   5  10       88.84       82.87      3.97 o
  -2   5  10       41.05       44.13      4.04 o
  -1   5  10       50.55       59.02      3.48 o
   0   5  10       71.20       75.52      3.28 o
   1   5  10        3.54        4.91      0.94 o
   2   5  10       11.80       14.85      1.51 o
   3   5  10       15.66       16.99      2.18 o
  -7   6  10       73.32       87.92      4.67 o
  -6   6  10        3.33        2.27      1.73 o
  -5   6  10       20.49       23.34      2.38 o
  -4   6  10      133.25      133.82      3.67 o
  -3   6  10       22.28       24.98      2.35 o
  -2   6  10        1.73        2.85      1.68 o
  -1   6  10      269.88      263.26      6.60 o
   0   6  10        2.25        2.16      1.22 o
   1   6  10       24.30       26.84      1.40 o
   2   6  10       25.71       27.57      1.86 o
   3   6  10       18.36       20.83      4.77 o
  -7   7  10       67.74       72.27      3.12 o
  -6   7  10       12.71       14.57      2.51 o
  -5   7  10       18.08       20.81      3.99 o
  -4   7  10        0.05        2.15      1.52 o
  -3   7  10        7.83        8.80      1.80 o
  -2   7  10      404.06      379.21     12.75 o
  -1   7  10      122.05      128.15      5.51 o
   0   7  10        0.43        0.54      1.10 o
   1   7  10       10.93       12.94      1.36 o
   2   7  10        1.17       -0.24      1.20 o
  -6   8  10        5.00        4.99      2.15 o
  -5   8  10       10.13        7.73      2.46 o
  -4   8  10       13.93       10.21      2.19 o
  -3   8  10       40.84       40.26      2.99 o
  -2   8  10        0.02        2.82      1.71 o
  -1   8  10      169.50      172.82      8.61 o
   0   8  10      276.99      299.02      4.82 o
   1   8  10        3.64        4.30      1.20 o
   2   8  10        0.01       -1.27      1.55 o
  -6   9  10        6.49       11.59      1.47 o
  -5   9  10       15.15       14.69      1.99 o
  -4   9  10       40.02       37.43      3.18 o
  -3   9  10        8.54        8.92      3.36 o
  -2   9  10       30.99       42.02      6.61 o
  -1   9  10       47.72       55.47      3.41 o
   0   9  10       68.31       83.03      2.81 o
   1   9  10       37.97       45.21      2.19 o
  -5  10  10        1.32        2.25      1.36 o
  -4  10  10        0.03        0.94      1.19 o
  -3  10  10        0.14        1.00      1.12 o
  -2  10  10        4.69        4.00      1.19 o
  -1  10  10        0.05       -0.49      1.10 o
   0  10  10       35.00       41.74      2.63 o
  -4  11  10        0.42        0.07      1.33 o
  -3  11  10        0.08        0.20      1.14 o
  -2  11  10       23.97       20.02      1.72 o
  -1  11  10        7.64        5.62      1.33 o
  -7   1  11      104.25      106.66      5.95 o
  -6   1  11       19.74       18.59      1.90 o
  -5   1  11        6.98        5.65      1.68 o
  -2   1  11       92.70       85.48      5.00 o
  -1   1  11       69.90       70.17      2.74 o
   0   1  11       14.68       11.04      1.47 o
   1   1  11        0.71       -0.50      1.57 o
   2   1  11        0.85        0.55      2.01 o
  -7   2  11       32.46       29.50      2.79 o
  -6   2  11       10.93       10.01      1.88 o
  -5   2  11        8.70        6.79      1.22 o
  -2   2  11        0.05       -0.39      1.25 o
  -1   2  11      310.26      299.69      5.51 o
   0   2  11       99.18      111.72      3.77 o
   1   2  11       64.72       66.13      5.91 o
   2   2  11       94.95       90.36      5.13 o
  -7   3  11       12.45       15.27      2.30 o
  -6   3  11       10.39       12.93      1.88 o
  -5   3  11       99.70       83.96      4.54 o
  -4   3  11      120.21      102.28      2.51 o
  -3   3  11        0.08       -0.23      1.17 o
  -2   3  11      239.06      238.15      7.67 o
  -1   3  11        0.25       -0.08      1.15 o
   0   3  11        0.32       -1.17      1.60 o
   1   3  11       36.14       38.15      3.18 o
   2   3  11        6.57        7.94      1.71 o
  -7   4  11        0.06        1.06      1.60 o
  -6   4  11       13.35       13.87      2.01 o
  -5   4  11        3.38        3.91      1.38 o
  -4   4  11        5.80        6.88      1.08 o
  -3   4  11        0.82       -0.08      1.41 o
  -2   4  11       39.38       30.04      2.89 o
  -1   4  11       17.76       19.77      2.47 o
   0   4  11       87.63       75.65      3.42 o
   1   4  11       19.27       18.65      2.58 o
   2   4  11        7.59        5.36      1.34 o
  -6   5  11        0.37        0.23      1.52 o
  -5   5  11        3.02        1.26      1.35 o
  -4   5  11      102.22       85.88      3.58 o
  -3   5  11      355.07      344.64      7.72 o
  -2   5  11       14.67        9.70      2.35 o
  -1   5  11        9.45        8.23      1.82 o
   0   5  11        7.58        9.76      2.31 o
   1   5  11       19.50       16.41      2.63 o
   2   5  11       26.04       27.81      1.94 o
  -6   6  11        0.74       -1.10      1.58 o
  -5   6  11        8.73        7.04      1.76 o
  -4   6  11        0.28        0.86      1.32 o
  -3   6  11        0.70        1.84      1.44 o
  -2   6  11       32.00       28.56      3.44 o
  -1   6  11       14.17        9.08      1.98 o
   0   6  11        0.02        0.32      2.00 o
   1   6  11       28.68       28.21      4.54 o
  -6   7  11        0.80        1.73      1.82 o
  -5   7  11        0.14       -0.03      1.55 o
  -4   7  11        4.35        2.00      1.72 o
  -3   7  11        0.36        0.89      2.31 o
  -2   7  11      198.40      205.92      8.84 o
  -1   7  11      122.00      145.62      7.59 o
   0   7  11        2.00        0.19      1.91 o
   1   7  11       11.96       15.87      1.60 o
  -5   8  11       39.52       45.61      4.77 o
  -4   8  11        0.54        1.56      2.58 o
  -3   8  11        0.01        0.49      1.58 o
  -2   8  11       11.78       12.17      2.18 o
  -1   8  11        4.95        7.74      2.29 o
   0   8  11      104.19      116.26      5.64 o
  -4   9  11       40.58       44.62      4.46 o
  -3   9  11       72.65       76.22      4.28 o
  -2   9  11        7.72        5.85      2.03 o
  -1   9  11      128.12      124.05      5.72 o
  -6   0  12       16.25       15.73      2.50 o
  -2   0  12      100.77       98.89      4.15 o
  -1   0  12      163.92      146.77      6.34 o
   0   0  12        3.78        3.29      2.27 o
   1   0  12        2.72        0.63      2.58 o
  -6   1  12        2.57        2.36      1.30 o
  -5   1  12       11.73        8.50      1.19 o
  -2   1  12        4.17        2.76      1.84 o
  -1   1  12        0.39       -0.67      1.27 o
   0   1  12        0.93       -0.37      1.47 o
   1   1  12       27.77       27.33      2.99 o
  -6   2  12       18.81       18.97      3.09 o
  -5   2  12       39.50       38.94      2.82 o
  -2   2  12        2.16        1.80      1.13 o
  -1   2  12        0.55        1.11      1.35 o
   0   2  12        7.54        8.95      1.88 o
   1   2  12       17.19       17.63      2.62 o
  -6   3  12        2.56        1.90      1.38 o
  -5   3  12       29.52       21.71      1.85 o
  -4   3  12       37.81       31.32      2.46 o
  -3   3  12        1.70        1.72      1.41 o
  -2   3  12        0.52        0.18      1.41 o
  -1   3  12        0.56        2.26      1.41 o
   0   3  12        7.42        7.53      1.88 o
  -5   4  12      101.18      104.53      3.84 o
  -4   4  12      110.44      106.15      3.59 o
  -3   4  12       20.58       21.75      2.50 o
  -2   4  12        4.34        6.16      1.49 o
  -1   4  12        1.84        1.06      1.49 o
   0   4  12       16.89       16.67      2.74 o
  -5   5  12       11.90        9.43      1.79 o
  -4   5  12        1.23        2.46      1.38 o
  -3   5  12       32.07       30.28      3.21 o
  -2   5  12        0.22       -0.16      1.88 o
  -1   5  12       27.40       28.56      2.65 o
   0   5  12        0.43        3.43      2.46 o
  -4   6  12        2.65        5.22      1.59 o
  -3   6  12        0.39       -0.37      1.35 o
  -2   6  12        8.43        5.63      2.43 o
  -1   6  12        4.16        1.29      1.77 o
  -3   7  12       25.20       24.20      2.66 o
  -2   7  12        0.79        0.94      2.35 o
  -2   1  13        0.97        1.67      2.00 o
 
